# Supplementary material for: trans,trans,trans-Diaquabis(nicotinamide-κN)bis­(2-nitro­benzoato-κO)cadmium(II) dihydrate
Source: Acta Crystallogr Sect E Struct Rep Online. 2009 Feb 21;65(Pt 3):m292. doi: 10.1107/S1600536809005479 (PMC2968521; doi:10.1107/S1600536809005479)
Supplement: Supplementary file 1 [file e-65-0m292-sup1.cif]

##############################################################################
###                                                                        ###
###        Electronic paper (Acta Crystallographica Section E)             ###
###                                                                        ###
##############################################################################
#                                                                            #
# This CIF contains the data in a paper accepted for publication in Acta     #
# Crystallographica Section E. It conforms to the requirements of Notes      #
# for Authors for Section E, and has been peer reviewed under the auspices   #
# of the IUCr Commission on Journals.                                        #
#                                                                            #
# Full details of the Crystallographic Information File format               #
# are given in the paper "The Crystallographic Information File (CIF):       #
# a New Standard Archive File for Crystallography" by S. R. Hall, F. H.      #
# Allen and I. D. Brown [Acta Cryst. (1991), A47, 655-685].                  #
#                                                                            #
# The current version of the core CIF dictionary is obtainable from          #
# ftp://ftp.iucr.org/pub/cif_core.dic. The current version number is 2.4.    #
#                                                                            #
# Software is freely available for graphical display of the structure(s) in  #
# this CIF.  For information consult the CIF home page http://www.iucr.org/  #
# cif/home.html                                                              #
#                                                                            #
# This file may be used for bona fide research purposes within the           #
# scientific community so long as proper attribution is given to the journal # 
# article from which it was obtained.                                        #
#                                                                            #
##############################################################################
                                             
data_global
_audit_creation_method     'SHELXL97'
_journal_date_recd_electronic     2009-01-21
_journal_date_accepted     2009-02-16
_journal_name_full     'Acta Crystallographica, Section E'
_journal_year     2009
_journal_volume     65
_journal_issue      3
_journal_page_first     m292
_journal_page_last     m292
_journal_paper_category     QM
_journal_coeditor_code     PV2136
_publ_contact_author_name     'Ng, Seik Weng'
_publ_contact_author_address
;
      Department of Chemistry
      University of Malaya
      50603 Kuala Lumpur
      Malaysia
;
_publ_contact_author_email     seikweng@um.edu.my
_publ_contact_author_fax     603-7967-6778
_publ_contact_author_phone     603-7967-6778
_publ_section_title
;\
<i>trans</i>,<i>trans</i>,<i>trans</i>-Diaquabis(nicotinamide-\k<i>N</i>)bis(2-\
nitrobenzoato-\k<i>O</i>)cadmium(II) dihydrate
;
loop_
    _publ_author_name
    _publ_author_address
    'Zhang, Kou-Lin'
;
     College of Chemistry and Chemical Engineering
     Yangzhou University
     Yangzhou 225002
     People's Republic of China
;
    'Yang, Bo'
;
     College of Chemistry and Chemical Engineering
     Yangzhou University
     Yangzhou 225002
     People's Republic of China
;
    'Lin, Jian-Guo'
;
     College of Chemistry and Chemical Engineering
     Yangzhou University
     Yangzhou 225002
     People's Republic of China
;
    'Ng, Seik Weng'
;
     Department of Chemistry
     University of Malaya, 50603
     Kuala Lumpur
     Malaysia
;
_publ_section_synopsis     .
data_I
_audit_creation_method     SHELXL-97
_chemical_name_systematic
;
<i>trans</i>,<i>trans</i>,<i>trans</i>-Diaquabis(nicotinamide-\k<i>N</i>)bis(2-
nitrobenzoato-\k<i>O</i>)cadmium(II) dihydrate
;
_chemical_name_common     ?
_chemical_formula_moiety     'C26 H24 Cd N6 O12, 2H2 O'
_chemical_formula_sum     'C26 H28 Cd N6 O14'
_chemical_formula_iupac     '[Cd (C7 H4 N O4)2 (C6 H6 N2 O)2 (H2 O)2], 2H2 O'
_chemical_formula_weight     760.94
_chemical_melting_point     ?
_symmetry_cell_setting     Monoclinic
_symmetry_space_group_name_H-M     'P 21/n'
_symmetry_space_group_name_Hall     '-P 2yn'
loop_
    _symmetry_equiv_pos_as_xyz
    'x, y, z'
    '-x+1/2, y+1/2, -z+1/2'
    '-x, -y, -z'
    'x-1/2, -y-1/2, z-1/2'
_cell_length_a     7.9365(8)
_cell_length_b     19.589(2)
_cell_length_c     10.0590(10)
_cell_angle_alpha     90.00
_cell_angle_beta     103.178(2)
_cell_angle_gamma     90.00
_cell_volume     1522.6(3)
_cell_formula_units_Z     2
_cell_measurement_reflns_used     3417
_cell_measurement_theta_min     2.1
_cell_measurement_theta_max     25.1
_cell_measurement_temperature     293(2)
_exptl_crystal_description     Rod
_exptl_crystal_colour     Colorless
_exptl_crystal_size_max     0.50
_exptl_crystal_size_mid     0.18
_exptl_crystal_size_min     0.18
_exptl_crystal_density_diffrn     1.660
_exptl_crystal_density_meas     ?
_exptl_crystal_density_method     'not measured'
_exptl_crystal_F_000     772
_exptl_absorpt_coefficient_mu     0.797
_exptl_absorpt_correction_type     Multi-scan
_exptl_absorpt_process_details     '(SADABS; Sheldrick, 1996)'
_exptl_absorpt_correction_T_min     0.619
_exptl_absorpt_correction_T_max     0.866
_diffrn_ambient_temperature     295(2)
_diffrn_radiation_type     MoK\a
_diffrn_radiation_wavelength     0.71073
_diffrn_radiation_source     'medium-focus sealed tube'
_diffrn_radiation_monochromator     graphite
_diffrn_measurement_device_type     'Bruker SMART area-detector'
_diffrn_measurement_method     '\f and \w'
_diffrn_detector_area_resol_mean     ?
_diffrn_reflns_number     4427
_diffrn_reflns_av_R_equivalents     0.0164
_diffrn_reflns_av_sigmaI/netI     0.0254
_diffrn_reflns_theta_min     2.08
_diffrn_reflns_theta_max     25.10
_diffrn_reflns_theta_full     25.10
_diffrn_measured_fraction_theta_max     0.976
_diffrn_measured_fraction_theta_full     0.976
_diffrn_reflns_limit_h_min     -9
_diffrn_reflns_limit_h_max     3
_diffrn_reflns_limit_k_min     -20
_diffrn_reflns_limit_k_max     23
_diffrn_reflns_limit_l_min     -11
_diffrn_reflns_limit_l_max     11
_diffrn_standards_number     0
_diffrn_standards_interval_count     ?
_diffrn_standards_interval_time     ?
_diffrn_standards_decay_%     ?
_reflns_number_total     2651
_reflns_number_gt     2396
_reflns_threshold_expression     I>2\s(I)
_refine_ls_structure_factor_coef     Fsqd
_refine_ls_matrix_type     full
_refine_ls_R_factor_all     0.0391
_refine_ls_R_factor_gt     0.0337
_refine_ls_wR_factor_gt     0.0885
_refine_ls_wR_factor_ref     0.0932
_refine_ls_goodness_of_fit_ref     1.133
_refine_ls_restrained_S_all     1.131
_refine_ls_number_reflns     2651
_refine_ls_number_parameters     246
_refine_ls_number_restraints     9
_refine_ls_hydrogen_treatment     mixed
_refine_ls_weighting_scheme     calc
_refine_ls_weighting_details
         'calc w=1/[\s^2^(Fo^2^)+(0.0433P)^2^+2.3534P] where P=(Fo^2^+2Fc^2^)/3'
_atom_sites_solution_hydrogens     geom
_atom_sites_solution_primary     direct
_atom_sites_solution_secondary     difmap
_refine_ls_shift/su_max     0.001
_refine_ls_shift/su_mean     0.001
_refine_diff_density_max     0.422
_refine_diff_density_min     -1.043
_refine_ls_extinction_method     none
_refine_ls_extinction_coef     ?
loop_
    _atom_type_symbol
    _atom_type_description
    _atom_type_scat_dispersion_real
    _atom_type_scat_dispersion_imag
    _atom_type_scat_source
    'C' 'C' 0.0033 0.0016
                         'International Tables Vol C Tables 4.2.6.8 and 6.1.1.4'
    'H' 'H' 0.0000 0.0000
                         'International Tables Vol C Tables 4.2.6.8 and 6.1.1.4'
    'N' 'N' 0.0061 0.0033
                         'International Tables Vol C Tables 4.2.6.8 and 6.1.1.4'
    'O' 'O' 0.0106 0.0060
                         'International Tables Vol C Tables 4.2.6.8 and 6.1.1.4'
    'Cd' 'Cd' -0.8075 1.2024
                         'International Tables Vol C Tables 4.2.6.8 and 6.1.1.4'
_computing_data_collection     'SMART (Bruker, 2000)'
_computing_cell_refinement     'SAINT (Bruker, 2000)'
_computing_data_reduction     'SAINT (Bruker, 2000)'
_computing_structure_solution     'SHELXS97 (Sheldrick, 2008)'
_computing_structure_refinement     'SHELXL97 (Sheldrick, 2008)'
_computing_molecular_graphics     'X-SEED (Barbour, 2001)'
_computing_publication_material     'publCIF (Westrip, 2009)'
loop_
    _atom_site_type_symbol
    _atom_site_label
    _atom_site_fract_x
    _atom_site_fract_y
    _atom_site_fract_z
    _atom_site_U_iso_or_equiv
    _atom_site_adp_type
    _atom_site_calc_flag
    _atom_site_refinement_flags
    _atom_site_occupancy
    _atom_site_disorder_assembly
    _atom_site_disorder_group
    Cd Cd1 0.5000 0.5000 0.5000 0.02349(13) Uani d S 1 . .
    O O1 0.6570(3) 0.40982(12) 0.4385(2) 0.0312(5) Uani d . 1 . .
    O O2 0.4256(3) 0.36571(14) 0.2970(3) 0.0428(7) Uani d . 1 . .
    O O3 0.3595(4) 0.23243(19) 0.1217(4) 0.0693(10) Uani d . 1 . .
    O O4 0.4552(5) 0.2124(2) 0.3355(4) 0.0835(12) Uani d . 1 . .
    O O5 0.0789(4) 0.48477(17) 0.8538(3) 0.0505(8) Uani d . 1 . .
    O O1W 0.7685(3) 0.55083(13) 0.5819(3) 0.0362(6) Uani d D 1 . .
    H H11 0.842(5) 0.561(2) 0.536(4) 0.055(14) Uiso d D 1 . .
    H H12 0.737(6) 0.5868(14) 0.616(5) 0.082(19) Uiso d D 1 . .
    O O2W 0.9923(3) 0.57871(14) 0.4149(3) 0.0375(6) Uani d D 1 . .
    H H21 0.987(5) 0.556(2) 0.342(3) 0.079(18) Uiso d D 1 . .
    H H22 1.097(2) 0.581(2) 0.460(3) 0.050(13) Uiso d D 1 . .
    N N1 0.4713(4) 0.23414(16) 0.2260(4) 0.0438(8) Uani d . 1 . .
    N N2 0.5129(3) 0.44979(15) 0.7119(3) 0.0291(6) Uani d . 1 . .
    N N3 0.1940(4) 0.44256(19) 1.0627(3) 0.0405(8) Uani d D 1 . .
    H H31 0.274(4) 0.424(2) 1.122(3) 0.055(13) Uiso d D 1 . .
    H H32 0.114(4) 0.457(2) 1.098(3) 0.049(12) Uiso d D 1 . .
    C C1 0.6994(4) 0.32348(16) 0.2832(3) 0.0237(6) Uani d . 1 . .
    C C2 0.6421(4) 0.26190(17) 0.2198(3) 0.0282(7) Uani d . 1 . .
    C C3 0.7386(5) 0.22316(19) 0.1503(4) 0.0386(9) Uani d . 1 . .
    H H3 0.6942 0.1829 0.1070 0.047(12) Uiso calc R 1 . .
    C C4 0.9033(5) 0.2454(2) 0.1459(4) 0.0407(9) Uani d . 1 . .
    H H4 0.9714 0.2196 0.1008 0.047(12) Uiso calc R 1 . .
    C C5 0.9655(5) 0.3057(2) 0.2087(4) 0.0430(9) Uani d . 1 . .
    H H5 1.0761 0.3205 0.2063 0.057(13) Uiso calc R 1 . .
    C C6 0.8643(4) 0.34455(19) 0.2755(4) 0.0337(8) Uani d . 1 . .
    H H6 0.9075 0.3855 0.3161 0.046(12) Uiso calc R 1 . .
    C C7 0.5842(4) 0.36885(16) 0.3458(3) 0.0262(7) Uani d . 1 . .
    C C8 0.3792(4) 0.46351(17) 0.7674(3) 0.0256(7) Uani d . 1 . .
    H H8 0.2975 0.4951 0.7238 0.044(12) Uiso calc R 1 . .
    C C9 0.3553(4) 0.43356(17) 0.8857(3) 0.0273(7) Uani d . 1 . .
    C C10 0.4767(5) 0.3864(2) 0.9499(4) 0.0399(9) Uani d . 1 . .
    H H10 0.4645 0.3648 1.0295 0.044(11) Uiso calc R 1 . .
    C C11 0.6165(5) 0.3721(2) 0.8941(4) 0.0461(10) Uani d . 1 . .
    H H11A 0.7004 0.3410 0.9362 0.055(13) Uiso calc R 1 . .
    C C12 0.6301(5) 0.40434(19) 0.7751(4) 0.0352(8) Uani d . 1 . .
    H H12A 0.7239 0.3942 0.7375 0.052(12) Uiso calc R 1 . .
    C C13 0.1972(4) 0.45472(18) 0.9337(3) 0.0312(7) Uani d . 1 . .
loop_
    _atom_site_aniso_label
    _atom_site_aniso_U_11
    _atom_site_aniso_U_22
    _atom_site_aniso_U_33
    _atom_site_aniso_U_12
    _atom_site_aniso_U_13
    _atom_site_aniso_U_23
    Cd1 0.02157(19) 0.0277(2) 0.0224(2) -0.00033(12) 0.00743(13) 0.00046(12)
    O1 0.0292(12) 0.0324(13) 0.0303(12) 0.0020(10) 0.0034(10) -0.0075(10)
    O2 0.0268(13) 0.0550(17) 0.0443(15) 0.0049(12) 0.0033(11) -0.0207(13)
    O3 0.0398(17) 0.078(2) 0.085(3) -0.0141(16) 0.0042(17) -0.027(2)
    O4 0.087(3) 0.098(3) 0.078(3) -0.041(2) 0.044(2) 0.003(2)
    O5 0.0388(16) 0.084(2) 0.0318(15) 0.0297(15) 0.0135(12) 0.0122(14)
    O1W 0.0273(13) 0.0406(14) 0.0416(15) -0.0066(11) 0.0094(11) -0.0085(12)
    O2W 0.0276(13) 0.0452(15) 0.0390(15) 0.0019(11) 0.0061(11) -0.0039(12)
    N1 0.0417(19) 0.0363(18) 0.057(2) -0.0114(14) 0.0190(17) -0.0155(16)
    N2 0.0251(14) 0.0348(15) 0.0274(15) 0.0037(12) 0.0059(11) 0.0027(12)
    N3 0.0366(17) 0.066(2) 0.0223(15) 0.0158(16) 0.0128(13) 0.0093(15)
    C1 0.0281(16) 0.0240(16) 0.0173(14) 0.0011(13) 0.0015(12) -0.0017(12)
    C2 0.0282(17) 0.0258(17) 0.0313(17) -0.0024(13) 0.0083(14) -0.0016(14)
    C3 0.051(2) 0.0263(18) 0.041(2) -0.0017(16) 0.0154(17) -0.0088(16)
    C4 0.042(2) 0.040(2) 0.045(2) 0.0102(17) 0.0185(17) -0.0024(17)
    C5 0.0305(19) 0.047(2) 0.056(3) -0.0013(17) 0.0203(18) -0.0033(19)
    C6 0.0303(18) 0.0349(19) 0.0359(19) -0.0044(15) 0.0075(15) -0.0083(15)
    C7 0.0254(16) 0.0243(16) 0.0297(17) 0.0019(13) 0.0078(13) 0.0013(13)
    C8 0.0246(16) 0.0309(18) 0.0201(15) 0.0033(13) 0.0025(12) 0.0029(13)
    C9 0.0282(17) 0.0336(18) 0.0199(15) 0.0028(14) 0.0051(13) -0.0012(13)
    C10 0.042(2) 0.053(2) 0.0267(18) 0.0173(18) 0.0117(15) 0.0150(17)
    C11 0.041(2) 0.062(3) 0.035(2) 0.027(2) 0.0095(17) 0.0190(19)
    C12 0.0303(18) 0.046(2) 0.0317(19) 0.0088(16) 0.0117(15) 0.0022(16)
    C13 0.0304(18) 0.0375(19) 0.0274(17) 0.0051(15) 0.0098(14) 0.0027(14)
loop_
    _geom_bond_atom_site_label_1
    _geom_bond_atom_site_label_2
    _geom_bond_site_symmetry_2
    _geom_bond_distance
    _geom_bond_publ_flag
    Cd1 O1 3_666 2.325(2) ?
    Cd1 O1 . 2.325(2) ?
    Cd1 O1W 3_666 2.326(2) ?
    Cd1 O1W . 2.326(2) ?
    Cd1 N2 . 2.329(3) ?
    Cd1 N2 3_666 2.329(3) ?
    O1 C7 . 1.266(4) ?
    O2 C7 . 1.244(4) ?
    O3 N1 . 1.211(5) ?
    O4 N1 . 1.214(5) ?
    O5 C13 . 1.237(4) ?
    O1W H11 . 0.85(4) ?
    O1W H12 . 0.85(4) ?
    O2W H21 . 0.85(3) ?
    O2W H22 . 0.85(3) ?
    N1 C2 . 1.476(4) ?
    N2 C8 . 1.334(4) ?
    N2 C12 . 1.339(4) ?
    N3 C13 . 1.325(4) ?
    N3 H31 . 0.84(3) ?
    N3 H32 . 0.85(3) ?
    C1 C2 . 1.391(4) ?
    C1 C6 . 1.391(5) ?
    C1 C7 . 1.512(4) ?
    C2 C3 . 1.377(5) ?
    C3 C4 . 1.388(5) ?
    C3 H3 . 0.9300 ?
    C4 C5 . 1.378(6) ?
    C4 H4 . 0.9300 ?
    C5 C6 . 1.386(5) ?
    C5 H5 . 0.9300 ?
    C6 H6 . 0.9300 ?
    C8 C9 . 1.378(5) ?
    C8 H8 . 0.9300 ?
    C9 C10 . 1.383(5) ?
    C9 C13 . 1.502(5) ?
    C10 C11 . 1.382(5) ?
    C10 H10 . 0.9300 ?
    C11 C12 . 1.379(5) ?
    C11 H11A . 0.9300 ?
    C12 H12A . 0.9300 ?
loop_
    _geom_angle_atom_site_label_1
    _geom_angle_atom_site_label_2
    _geom_angle_atom_site_label_3
    _geom_angle_site_symmetry_1
    _geom_angle_site_symmetry_3
    _geom_angle
    _geom_angle_publ_flag
    O1 Cd1 O1 3_666 . 180.0000(10)
                                 ?
    O1 Cd1 O1W 3_666 3_666 85.20(9) ?
    O1 Cd1 O1W . 3_666 94.80(9) ?
    O1 Cd1 O1W 3_666 . 94.80(9) ?
    O1 Cd1 O1W . . 85.20(9) ?
    O1W Cd1 O1W 3_666 . 180.00(12) ?
    O1 Cd1 N2 3_666 . 89.52(9) ?
    O1 Cd1 N2 . . 90.48(9) ?
    O1W Cd1 N2 3_666 . 89.36(10) ?
    O1W Cd1 N2 . . 90.64(10) ?
    O1 Cd1 N2 3_666 3_666 90.48(9) ?
    O1 Cd1 N2 . 3_666 89.52(9) ?
    O1W Cd1 N2 3_666 3_666 90.64(10) ?
    O1W Cd1 N2 . 3_666 89.36(10) ?
    N2 Cd1 N2 . 3_666 180.0 ?
    C7 O1 Cd1 . . 119.7(2) ?
    Cd1 O1W H11 . . 126(3) ?
    Cd1 O1W H12 . . 100(3) ?
    H11 O1W H12 . . 109(4) ?
    H21 O2W H22 . . 109.4(17) ?
    O3 N1 O4 . . 124.7(4) ?
    O3 N1 C2 . . 118.2(4) ?
    O4 N1 C2 . . 117.1(4) ?
    C8 N2 C12 . . 117.9(3) ?
    C8 N2 Cd1 . . 115.1(2) ?
    C12 N2 Cd1 . . 126.6(2) ?
    C13 N3 H31 . . 126(3) ?
    C13 N3 H32 . . 122(2) ?
    H31 N3 H32 . . 111.4(18) ?
    C2 C1 C6 . . 116.4(3) ?
    C2 C1 C7 . . 122.4(3) ?
    C6 C1 C7 . . 121.0(3) ?
    C3 C2 C1 . . 123.3(3) ?
    C3 C2 N1 . . 116.2(3) ?
    C1 C2 N1 . . 120.5(3) ?
    C2 C3 C4 . . 118.7(3) ?
    C2 C3 H3 . . 120.7 ?
    C4 C3 H3 . . 120.7 ?
    C5 C4 C3 . . 119.8(3) ?
    C5 C4 H4 . . 120.1 ?
    C3 C4 H4 . . 120.1 ?
    C4 C5 C6 . . 120.4(3) ?
    C4 C5 H5 . . 119.8 ?
    C6 C5 H5 . . 119.8 ?
    C5 C6 C1 . . 121.4(3) ?
    C5 C6 H6 . . 119.3 ?
    C1 C6 H6 . . 119.3 ?
    O2 C7 O1 . . 125.0(3) ?
    O2 C7 C1 . . 117.4(3) ?
    O1 C7 C1 . . 117.5(3) ?
    N2 C8 C9 . . 123.7(3) ?
    N2 C8 H8 . . 118.2 ?
    C9 C8 H8 . . 118.2 ?
    C8 C9 C10 . . 118.0(3) ?
    C8 C9 C13 . . 116.7(3) ?
    C10 C9 C13 . . 125.3(3) ?
    C11 C10 C9 . . 118.9(3) ?
    C11 C10 H10 . . 120.5 ?
    C9 C10 H10 . . 120.5 ?
    C12 C11 C10 . . 119.3(3) ?
    C12 C11 H11A . . 120.4 ?
    C10 C11 H11A . . 120.4 ?
    N2 C12 C11 . . 122.2(3) ?
    N2 C12 H12A . . 118.9 ?
    C11 C12 H12A . . 118.9 ?
    O5 C13 N3 . . 122.8(3) ?
    O5 C13 C9 . . 119.2(3) ?
    N3 C13 C9 . . 118.0(3) ?
loop_
    _geom_torsion_atom_site_label_1
    _geom_torsion_atom_site_label_2
    _geom_torsion_atom_site_label_3
    _geom_torsion_atom_site_label_4
    _geom_torsion_site_symmetry_1
    _geom_torsion_site_symmetry_2
    _geom_torsion_site_symmetry_3
    _geom_torsion_site_symmetry_4
    _geom_torsion
    _geom_torsion_publ_flag
    O1W Cd1 O1 C7 3_666 . . . 22.2(2) ?
    O1W Cd1 O1 C7 . . . . -157.8(2) ?
    N2 Cd1 O1 C7 . . . . 111.6(2) ?
    N2 Cd1 O1 C7 3_666 . . . -68.4(2) ?
    O1 Cd1 N2 C8 3_666 . . . 29.7(2) ?
    O1 Cd1 N2 C8 . . . . -150.3(2) ?
    O1W Cd1 N2 C8 3_666 . . . -55.5(2) ?
    O1W Cd1 N2 C8 . . . . 124.5(2) ?
    O1 Cd1 N2 C12 3_666 . . . -157.2(3) ?
    O1 Cd1 N2 C12 . . . . 22.8(3) ?
    O1W Cd1 N2 C12 3_666 . . . 117.6(3) ?
    O1W Cd1 N2 C12 . . . . -62.4(3) ?
    C6 C1 C2 C3 . . . . -1.2(5) ?
    C7 C1 C2 C3 . . . . 173.2(3) ?
    C6 C1 C2 N1 . . . . 178.0(3) ?
    C7 C1 C2 N1 . . . . -7.5(5) ?
    O3 N1 C2 C3 . . . . -69.1(5) ?
    O4 N1 C2 C3 . . . . 108.4(4) ?
    O3 N1 C2 C1 . . . . 111.6(4) ?
    O4 N1 C2 C1 . . . . -70.9(5) ?
    C1 C2 C3 C4 . . . . 1.9(6) ?
    N1 C2 C3 C4 . . . . -177.4(3) ?
    C2 C3 C4 C5 . . . . -1.1(6) ?
    C3 C4 C5 C6 . . . . -0.3(6) ?
    C4 C5 C6 C1 . . . . 1.0(6) ?
    C2 C1 C6 C5 . . . . -0.3(5) ?
    C7 C1 C6 C5 . . . . -174.8(3) ?
    Cd1 O1 C7 O2 . . . . -11.8(5) ?
    Cd1 O1 C7 C1 . . . . 163.9(2) ?
    C2 C1 C7 O2 . . . . -27.5(5) ?
    C6 C1 C7 O2 . . . . 146.7(3) ?
    C2 C1 C7 O1 . . . . 156.4(3) ?
    C6 C1 C7 O1 . . . . -29.4(4) ?
    C12 N2 C8 C9 . . . . 0.0(5) ?
    Cd1 N2 C8 C9 . . . . 173.7(3) ?
    N2 C8 C9 C10 . . . . -0.3(5) ?
    N2 C8 C9 C13 . . . . -179.8(3) ?
    C8 C9 C10 C11 . . . . 0.7(6) ?
    C13 C9 C10 C11 . . . . -179.9(4) ?
    C9 C10 C11 C12 . . . . -0.8(7) ?
    C8 N2 C12 C11 . . . . -0.1(6) ?
    Cd1 N2 C12 C11 . . . . -173.0(3) ?
    C10 C11 C12 N2 . . . . 0.6(7) ?
    C8 C9 C13 O5 . . . . 15.8(5) ?
    C10 C9 C13 O5 . . . . -163.7(4) ?
    C8 C9 C13 N3 . . . . -161.5(3) ?
    C10 C9 C13 N3 . . . . 19.0(6) ?
loop_
    _geom_hbond_atom_site_label_D
    _geom_hbond_atom_site_label_H
    _geom_hbond_atom_site_label_A
    _geom_hbond_site_symmetry_A
    _geom_hbond_distance_DH
    _geom_hbond_distance_HA
    _geom_hbond_distance_DA
    _geom_hbond_angle_DHA
    _geom_hbond_publ_flag
    O1w H11 O2w . 0.85(4) 1.92(4) 2.764(4) 174(4) yes
    O1w H12 O2 3_666 0.85(4) 1.95(5) 2.718(4) 150(4) yes
    O2w H21 O5 3_666 0.85(3) 2.08(3) 2.910(4) 166(4) yes
    O2w H22 O1 3_766 0.85(3) 2.000(10)
                                     2.846(3) 177(5) yes
    N3 H31 O2 1_556 0.85(3) 2.22(2) 3.038(4) 165(4) yes
    N3 H32 O5 3_567 0.85(3) 2.05(3) 2.873(4) 164(4) yes
