# Supplementary material for: trans,trans,trans-Diaquabis(nicotinamide-κN)bis­(2-nitro­benzoato-κO)cadmium(II) dihydrate
Source: Acta Crystallogr Sect E Struct Rep Online. 2009 Feb 21;65(Pt 3):m292. doi: 10.1107/S1600536809005479 (PMC2968521; doi:10.1107/S1600536809005479)
Supplement: Supplementary file 2 [file e-65-0m292-Isup2.hkl]

# 
# h,k,l, Fc-squared, Fo-squared, sigma(Fo-squared) and status flag 
# 
data_I
_shelx_title '  P21/n' 
_shelx_refln_list_code          4 
_shelx_F_calc_maximum      181.10 
_exptl_crystal_F_000       772.00 
_reflns_d_resolution_high  0.8377 
 
loop_ 
 _symmetry_equiv_pos_as_xyz 
 'x, y, z' 
 '-x+1/2, y+1/2, -z+1/2' 
 '-x, -y, -z' 
 'x-1/2, -y-1/2, z-1/2' 
 
_cell_length_a     7.9365 
_cell_length_b    19.5887 
_cell_length_c    10.0590 
_cell_angle_alpha  90.000 
_cell_angle_beta  103.178 
_cell_angle_gamma  90.000 
 
_shelx_F_squared_multiplier     1.000 
 
loop_ 
 _refln_index_h 
 _refln_index_k 
 _refln_index_l 
 _refln_F_squared_calc 
 _refln_F_squared_meas 
 _refln_F_squared_sigma 
 _refln_observed_status 
   2   0   0    17664.10    15009.17    377.16 o 
   4   0   0     2209.63     2111.49     56.44 o 
   6   0   0     3098.45     3050.80     81.79 o 
   8   0   0     1998.63     1911.64     55.05 o 
   1   1   0    15590.42    12531.01    181.35 o 
   2   1   0      450.16      517.57      8.31 o 
   3   1   0     2810.17     2556.01     47.16 o 
   4   1   0     3474.61     3642.80     68.53 o 
   5   1   0      644.03      623.38     19.41 o 
   6   1   0        2.36        3.59      7.91 o 
   7   1   0     3091.11     3021.99     57.99 o 
   8   1   0      113.62       85.34      5.30 o 
   9   1   0      489.05      486.21     13.85 o 
   0   2   0     9699.36     7885.73    197.53 o 
   1   2   0      173.75      203.00      4.13 o 
   2   2   0     2343.29     2409.66     35.72 o 
   3   2   0     1297.31     1303.80     21.76 o 
   4   2   0     5343.50     5450.90    112.76 o 
   5   2   0      940.40      981.58     20.54 o 
   6   2   0     2248.34     2307.75     44.70 o 
   7   2   0        1.59        7.98      3.13 o 
   8   2   0      973.45      971.43     22.14 o 
   9   2   0       30.92       45.54     10.30 o 
   1   3   0     4319.53     4000.51     71.40 o 
   2   3   0     7033.14     6954.28    101.40 o 
   3   3   0     9771.06     9614.85    160.17 o 
   4   3   0        0.89        2.55      1.05 o 
   5   3   0     3158.81     3170.30     86.49 o 
   6   3   0      251.88      251.52     15.04 o 
   7   3   0     4223.91     4138.64    111.22 o 
   8   3   0        6.59       26.57      4.95 o 
   9   3   0      564.68      560.64     15.08 o 
   0   4   0    12220.69    10978.86    275.25 o 
   1   4   0    10670.64     9985.71    177.30 o 
   2   4   0     3956.11     3892.65     57.26 o 
   3   4   0        7.28        8.19      1.00 o 
   4   4   0     4925.75     4905.76     72.66 o 
   5   4   0      105.53       78.95      5.83 o 
   6   4   0     1481.21     1512.66     30.66 o 
   7   4   0       58.41       64.01      4.50 o 
   8   4   0      979.67      877.12     20.45 o 
   9   4   0        1.12       -5.76     11.55 o 
   1   5   0      767.08      852.35     17.56 o 
   2   5   0        1.66        7.39      0.84 o 
   3   5   0     5637.74     5438.37     80.05 o 
   4   5   0      310.30      289.84      5.84 o 
   5   5   0     4310.06     4481.91     67.02 o 
   6   5   0      639.07      583.76     20.10 o 
   7   5   0     1042.34      940.32     20.97 o 
   8   5   0        7.28       25.39     12.60 o 
   0   6   0     1364.13     1391.97     35.85 o 
   1   6   0     7035.63     6901.69    122.97 o 
   2   6   0     4808.87     4644.76     68.28 o 
   3   6   0     1071.23     1160.04     36.08 o 
   4   6   0     2844.47     2860.32     43.30 o 
   5   6   0      327.05      313.58      7.97 o 
   6   6   0      122.26      133.37      8.92 o 
   7   6   0      508.98      516.38     20.72 o 
   8   6   0      121.59      131.75     13.80 o 
   1   7   0    17023.65    15359.93    272.63 o 
   2   7   0       24.49       17.60      2.36 o 
   3   7   0     9097.20     9189.37    134.39 o 
   4   7   0       21.75       23.76      2.48 o 
   5   7   0     3869.55     3921.80     59.09 o 
   6   7   0     1472.32     1413.49     57.34 o 
   7   7   0      154.49      137.11     14.10 o 
   8   7   0      108.67      108.97      5.79 o 
   0   8   0     4148.96     3986.73    101.08 o 
   1   8   0     2533.49     2500.09     67.25 o 
   2   8   0     9958.04     9626.70    140.44 o 
   3   8   0     1155.21     1265.40     22.19 o 
   4   8   0       13.58       12.28      3.28 o 
   5   8   0       75.28       64.13      3.40 o 
   6   8   0       80.00       76.73     13.36 o 
   7   8   0        3.36       -2.71     18.03 o 
   8   8   0      558.70      562.01     32.64 o 
   1   9   0     3707.61     3559.08     64.21 o 
   2   9   0      596.13      666.65     33.18 o 
   3   9   0      842.28      779.79     13.10 o 
   4   9   0       63.00       64.29      2.70 o 
   5   9   0     2026.54     2076.22     32.60 o 
   6   9   0      108.13       98.69     13.35 o 
   7   9   0      744.99      691.38     21.09 o 
   8   9   0       20.71        2.77      5.44 o 
   0  10   0       85.02       70.74      3.25 o 
   1  10   0       62.01       79.76      2.67 o 
   2  10   0     5730.47     5644.96     83.23 o 
   3  10   0      123.21      143.69      3.79 o 
   4  10   0     2518.24     2568.14     49.11 o 
   5  10   0      127.37      118.90      8.90 o 
   6  10   0     1566.57     1603.51     41.41 o 
   7  10   0        0.00       -3.61      3.61 o 
   8  10   0      495.86      516.69     20.72 o 
   1  11   0     1247.50     1097.71     47.98 o 
   2  11   0      182.95      215.41     15.65 o 
   3  11   0       37.85       45.87      2.20 o 
   4  11   0       14.64       20.95      3.95 o 
   5  11   0     4246.15     4307.77     65.12 o 
   6  11   0      291.86      271.33     14.19 o 
   7  11   0      570.79      527.14     20.24 o 
   8  11   0       21.13       46.14      7.64 o 
   0  12   0     1572.43     1620.85     67.05 o 
   1  12   0      492.04      548.52     11.30 o 
   2  12   0     1605.14     1535.08     40.54 o 
   3  12   0      731.16      751.63     13.64 o 
   4  12   0      428.88      438.76      9.21 o 
   5  12   0        1.21        6.94     13.75 o 
   6  12   0     2226.30     2263.93     51.12 o 
   7  12   0        1.78       -4.43      4.43 o 
   1  13   0      413.73      399.19      8.80 o 
   2  13   0      185.52      192.11      4.51 o 
   3  13   0      646.67      694.20     34.56 o 
   4  13   0        0.88        3.04      6.19 o 
   5  13   0     1308.52     1266.66     26.60 o 
   6  13   0       20.55       26.34      8.28 o 
   7  13   0      227.48      200.98     11.83 o 
   0  14   0     1898.40     1787.87     47.26 o 
   1  14   0     1173.24     1177.77     22.80 o 
   2  14   0     2689.10     2747.26     52.03 o 
   3  14   0       21.06       33.11      7.71 o 
   4  14   0     1377.99     1404.67     28.96 o 
   5  14   0      336.79      340.53     16.20 o 
   6  14   0      511.20      504.39     19.21 o 
   7  14   0       31.44       34.56      6.56 o 
   1  15   0     1852.85     1935.39     51.85 o 
   2  15   0       10.64       30.56      4.51 o 
   3  15   0     1701.39     1771.92     35.34 o 
   4  15   0      222.92      190.37      7.10 o 
   5  15   0      457.74      410.11     31.87 o 
   6  15   0       20.98       14.17      3.97 o 
   7  15   0      158.43      142.38     10.25 o 
   1  16   0       11.10       27.98      5.05 o 
   2  16   0     1934.66     1948.20     49.34 o 
   3  16   0      160.96      168.82      6.58 o 
   4  16   0     1119.39     1165.90     29.34 o 
   5  16   0       21.48       26.63      7.43 o 
   6  16   0      375.94      378.99     11.20 o 
   1  17   0     1576.55     1646.06     48.27 o 
   2  17   0        0.38        8.42      4.53 o 
   3  17   0     1585.49     1664.88     49.23 o 
   4  17   0       56.75       55.70      9.78 o 
   5  17   0      849.43      861.57     20.17 o 
   6  17   0      114.91      112.03      6.56 o 
   0  18   0     1128.46     1098.14     34.52 o 
   1  18   0       21.55       41.03      5.94 o 
   2  18   0      205.06      178.23     10.81 o 
   3  18   0       50.19       41.23      6.36 o 
   5  18   0        4.03       -3.28      3.28 o 
   1  19   0      652.90      595.13     15.62 o 
   2  19   0        0.34       21.42      5.99 o 
   3  19   0     2513.00     2583.10    114.84 o 
   4  19   0       29.20       46.65      7.07 o 
   5  19   0     1019.07     1067.10     34.85 o 
   0  20   0      714.59      711.12     25.71 o 
   1  20   0       98.28      125.03     21.83 o 
   2  20   0      555.88      586.83     15.74 o 
   3  20   0       11.77       26.47      4.92 o 
   4  20   0      475.76      474.43     19.73 o 
   1  21   0      825.14      914.80     46.74 o 
   2  21   0       64.94       67.05     10.16 o 
   3  21   0      493.00      459.49     41.34 o 
   4  21   0       12.48        1.41      6.43 o 
   0  22   0     1525.43     1586.22     49.86 o 
   1  22   0        0.11       25.78      6.20 o 
   2  22   0      224.20      242.03     29.20 o 
   3  22   0       23.86       -2.73      6.67 o 
   1  23   0      810.29      825.05     28.20 o 
  -9   0   1      262.04      245.74     12.78 o 
  -7   0   1      353.02      319.83     13.42 o 
  -5   0   1     4508.36     4669.06    121.32 o 
  -3   0   1     2445.52     2462.36     64.27 o 
  -1   0   1     1075.18     1154.11     29.75 o 
   1   0   1    18048.85    15585.23    390.66 o 
   3   0   1     3340.78     3409.88     88.12 o 
   5   0   1      604.42      587.12     19.07 o 
   7   0   1      108.53      123.98      8.07 o 
  -9   1   1       27.45       31.62     10.67 o 
  -8   1   1     1735.27     1693.73     35.08 o 
  -7   1   1        0.80        8.29     10.55 o 
  -6   1   1     2405.21     2436.10     46.92 o 
  -5   1   1      137.07      121.48      4.64 o 
  -4   1   1    13415.65    13701.39    338.02 o 
  -3   1   1       43.49       25.36      2.63 o 
  -2   1   1     8756.57     8298.22    234.36 o 
  -1   1   1     2242.36     2385.57     42.84 o 
   0   1   1     6675.29     6493.34    115.18 o 
   1   1   1      849.78      890.91     16.44 o 
   2   1   1     5395.29     5133.29     92.10 o 
   3   1   1       10.41       18.83      1.04 o 
   4   1   1     2291.12     2264.99     42.63 o 
   5   1   1      872.51      930.57     19.63 o 
   6   1   1     1467.10     1421.21     67.15 o 
   7   1   1      291.38      252.72      8.35 o 
   8   1   1     1154.56     1134.00     25.06 o 
  -9   2   1      519.90      460.90     24.38 o 
  -8   2   1       57.50       60.60      5.10 o 
  -7   2   1     1062.45     1040.67     22.77 o 
  -6   2   1      108.29      121.35     13.77 o 
  -5   2   1     3106.65     3266.83     60.99 o 
  -4   2   1       78.72      100.08      7.36 o 
  -3   2   1      334.98      433.61     21.13 o 
  -2   2   1      469.17      462.41      7.63 o 
  -1   2   1    11000.85     9630.46    139.63 o 
   0   2   1        4.76       10.08      1.21 o 
   1   2   1     4224.06     4265.77     62.10 o 
   2   2   1     1105.81     1199.75     22.51 o 
   3   2   1     5281.19     5262.59     77.29 o 
   4   2   1      132.66      135.07      5.17 o 
   5   2   1     2273.89     2266.07     43.34 o 
   6   2   1      458.16      401.32     10.59 o 
   7   2   1     1182.25     1093.58     23.81 o 
   8   2   1      573.78      530.33     31.63 o 
  -9   3   1      113.36      110.87      6.15 o 
  -8   3   1     1368.08     1351.51     28.91 o 
  -7   3   1       92.24       77.42      6.41 o 
  -6   3   1     3859.59     3850.18     72.01 o 
  -5   3   1      254.00      260.73     10.89 o 
  -4   3   1     8055.45     7916.76    142.57 o 
  -3   3   1     2622.45     2759.81     41.30 o 
  -2   3   1     7676.27     7410.41    110.54 o 
  -1   3   1       27.81       35.29      2.75 o 
   0   3   1     3633.77     3540.78     63.44 o 
   1   3   1     9929.01     8868.56    128.62 o 
   2   3   1    11647.02    10661.77    154.75 o 
   3   3   1      292.89      322.64      5.93 o 
   4   3   1     5426.64     5489.25     98.76 o 
   5   3   1        3.42        6.07      3.18 o 
   6   3   1      982.79      934.78     52.82 o 
   7   3   1      949.58      872.52     19.75 o 
   8   3   1     1310.59     1222.69     26.73 o 
  -9   4   1     1188.73     1255.47     28.00 o 
  -8   4   1        2.77        0.84      6.72 o 
  -7   4   1     2629.95     2582.09     50.26 o 
  -6   4   1      804.09      788.30     17.62 o 
  -5   4   1     2833.92     2834.73     53.41 o 
  -4   4   1      127.07      165.10      5.54 o 
  -3   4   1     6802.16     6411.98    115.06 o 
  -2   4   1      839.84      793.90     25.74 o 
  -1   4   1     7732.11     7459.19    108.53 o 
   0   4   1     5349.15     5264.24     76.60 o 
   1   4   1    21413.11    17566.05    254.25 o 
   2   4   1     2762.48     2835.78     41.86 o 
   3   4   1    12121.68    11575.88    179.63 o 
   4   4   1      160.22      177.89      7.08 o 
   5   4   1     2447.99     2511.45     38.42 o 
   6   4   1        0.18        7.81      7.52 o 
   7   4   1      289.57      311.08      9.48 o 
   8   4   1      151.97      143.81     27.28 o 
  -9   5   1       88.78       87.09      5.88 o 
  -8   5   1     1122.28     1057.87     23.75 o 
  -7   5   1      589.54      564.21     14.79 o 
  -6   5   1     2228.74     2246.47     43.76 o 
  -5   5   1      452.59      456.78     17.87 o 
  -4   5   1     3490.02     3635.17     54.45 o 
  -3   5   1      144.87      156.69      3.65 o 
  -2   5   1      489.31      473.82     15.70 o 
  -1   5   1      715.52      683.38     10.80 o 
   0   5   1     3201.43     3058.09     44.87 o 
   1   5   1      526.03      559.39      8.82 o 
   2   5   1     5371.06     5170.45     75.66 o 
   3   5   1      152.24      161.53      3.75 o 
   4   5   1     2578.84     2633.95     54.61 o 
   5   5   1      700.46      668.90     11.77 o 
   6   5   1     1114.58     1070.93     45.16 o 
   7   5   1       14.34       22.04      3.85 o 
   8   5   1      888.25      863.85     64.82 o 
  -9   6   1      771.65      722.26     33.89 o 
  -8   6   1        2.84       16.42      4.01 o 
  -7   6   1     1233.11     1238.06     26.40 o 
  -6   6   1        2.28        4.26      2.42 o 
  -5   6   1     2153.03     2308.55     35.78 o 
  -4   6   1      136.63      129.06      3.60 o 
  -3   6   1     6432.95     6507.97     95.65 o 
  -2   6   1     3723.00     3713.91     54.99 o 
  -1   6   1     6303.29     6191.27    102.83 o 
   0   6   1     7872.40     7582.86    180.02 o 
   1   6   1    17992.96    15519.49    239.07 o 
   2   6   1     1491.92     1508.07     33.59 o 
   3   6   1     8014.49     7505.12    109.71 o 
   4   6   1        0.05       11.43      8.31 o 
   5   6   1     2806.09     2778.29     42.48 o 
   6   6   1       86.29       91.94     26.63 o 
   7   6   1     1543.37     1434.09     42.94 o 
   8   6   1        0.09       15.35      4.24 o 
  -8   7   1      295.90      295.11      9.66 o 
  -7   7   1      248.39      226.41     18.85 o 
  -6   7   1      795.76      803.40     17.97 o 
  -5   7   1       11.79        3.09      8.17 o 
  -4   7   1     2486.00     2354.21     36.11 o 
  -3   7   1        0.01       22.49     14.14 o 
  -2   7   1    14060.25    13712.49    199.44 o 
  -1   7   1     1694.12     1854.21     43.97 o 
   0   7   1     1244.61     1209.23     24.80 o 
   1   7   1     2092.24     2141.76     31.90 o 
   2   7   1       23.91        9.09      1.97 o 
   3   7   1      114.41      135.40      3.17 o 
   4   7   1     1104.33     1056.55     17.25 o 
   5   7   1        5.42        8.85      4.80 o 
   6   7   1     2098.16     2079.94     40.70 o 
   7   7   1      104.29       97.90     20.24 o 
   8   7   1      181.68      173.74     10.10 o 
  -8   8   1        0.85       17.14     31.50 o 
  -7   8   1     1380.21     1357.59     28.68 o 
  -6   8   1      116.34      115.16      9.59 o 
  -5   8   1      682.60      679.31     12.27 o 
  -4   8   1       60.34       70.49      4.89 o 
  -3   8   1     5370.67     5361.15     79.35 o 
  -2   8   1      361.18      419.74     16.04 o 
  -1   8   1     4770.42     4820.04     81.54 o 
   0   8   1     2540.83     2604.01     38.71 o 
   1   8   1     4038.95     3757.90     55.37 o 
   2   8   1      284.59      237.57      5.76 o 
   3   8   1     3444.75     3147.16     47.00 o 
   4   8   1       17.11       25.77      1.81 o 
   5   8   1      975.24     1034.45     17.41 o 
   6   8   1       29.26       37.56      5.00 o 
   7   8   1      272.96      283.58      8.87 o 
   8   8   1       45.98       22.29      6.21 o 
  -8   9   1       49.70       63.84     10.81 o 
  -7   9   1        6.18        7.67      3.27 o 
  -6   9   1     1732.04     1728.24     28.08 o 
  -5   9   1       18.66       21.11      9.67 o 
  -4   9   1      313.58      326.77      6.74 o 
  -3   9   1       56.05       56.10      9.26 o 
  -2   9   1     1001.46     1036.19     35.60 o 
  -1   9   1       19.49       21.53      1.31 o 
   0   9   1     4542.85     4369.88     64.36 o 
   1   9   1      759.94      824.82     14.02 o 
   2   9   1     1286.13     1219.03     23.14 o 
   3   9   1        1.44        7.30      4.02 o 
   4   9   1     1805.20     1773.74     51.52 o 
   5   9   1      535.42      535.66     24.31 o 
   6   9   1     1585.31     1533.24     31.10 o 
   7   9   1      124.74      136.93      8.86 o 
   8   9   1      851.55      716.36     26.13 o 
  -8  10   1       22.15       29.97      6.41 o 
  -7  10   1      606.78      629.15     53.45 o 
  -6  10   1       70.78       66.98      3.28 o 
  -5  10   1      115.71      109.51      9.54 o 
  -4  10   1        0.78       -1.92      1.92 o 
  -3  10   1     2404.75     2483.01     37.99 o 
  -2  10   1      183.69      217.94     13.69 o 
  -1  10   1     4196.34     4273.15     91.65 o 
   0  10   1     1581.59     1759.15     26.83 o 
   1  10   1     3199.46     2963.48     44.16 o 
   2  10   1     1050.07     1056.65     31.02 o 
   3  10   1      843.85      811.89     13.43 o 
   4  10   1       96.91      115.41      3.53 o 
   5  10   1     3024.03     3035.75    103.64 o 
   6  10   1       55.03       63.52      6.36 o 
   7  10   1     1707.65     1598.15     47.64 o 
   8  10   1        5.16       30.48      8.03 o 
  -8  11   1      472.53      477.09     19.78 o 
  -7  11   1      101.18      107.55      8.86 o 
  -6  11   1     1438.80     1397.59     23.44 o 
  -5  11   1       33.38       38.49      3.29 o 
  -4  11   1     2282.43     2334.49     36.31 o 
  -3  11   1        6.66        5.15      1.50 o 
  -2  11   1     5010.15     5020.98     74.53 o 
  -1  11   1        9.89       24.80      5.09 o 
   0  11   1     3658.26     3451.34     51.41 o 
   1  11   1       85.01       86.64      2.46 o 
   2  11   1      884.91      768.43     12.71 o 
   3  11   1       45.63       49.66      2.90 o 
   4  11   1      736.79      742.67     26.54 o 
   5  11   1      425.11      376.18     10.09 o 
   6  11   1     3197.24     3114.90     85.22 o 
   7  11   1        4.84       21.55      5.98 o 
  -8  12   1       15.92       34.69      7.80 o 
  -7  12   1      646.37      600.28     22.40 o 
  -6  12   1      102.79       92.97      8.71 o 
  -5  12   1      757.22      810.07     14.61 o 
  -4  12   1      150.46      167.77      4.58 o 
  -3  12   1      659.59      713.24     15.06 o 
  -2  12   1      306.83      280.31      7.27 o 
  -1  12   1      721.33      728.32     26.64 o 
   0  12   1       75.71       82.13      6.24 o 
   1  12   1     3416.15     3548.08     52.91 o 
   2  12   1        2.62       -2.00      7.21 o 
   3  12   1     1297.23     1303.34     25.99 o 
   4  12   1      634.43      627.94     16.67 o 
   5  12   1      591.08      571.09     13.86 o 
   6  12   1       95.05       86.24      7.00 o 
   7  12   1      657.52      577.18     21.81 o 
  -7  13   1       16.39       44.36      7.54 o 
  -6  13   1     1119.01     1155.46     24.93 o 
  -5  13   1      566.00      550.70     18.95 o 
  -4  13   1     1611.84     1807.49     28.96 o 
  -3  13   1       52.03       47.22      6.53 o 
  -2  13   1     2322.50     2363.43     36.44 o 
  -1  13   1       56.90       79.93      8.58 o 
   0  13   1     5639.22     5582.24     82.52 o 
   1  13   1       84.37       90.49      4.07 o 
   2  13   1     3584.90     3574.94     66.33 o 
   3  13   1       16.09       16.32      3.53 o 
   4  13   1     2086.91     2068.42     40.62 o 
   5  13   1      156.95      134.20      9.97 o 
   6  13   1     1646.22     1534.36     45.80 o 
   7  13   1       59.64       51.74      7.99 o 
  -7  14   1      552.20      585.64     22.47 o 
  -6  14   1      254.15      191.35     12.12 o 
  -5  14   1      905.08      936.94     20.85 o 
  -4  14   1      411.91      392.68     10.57 o 
  -3  14   1     2550.37     2724.81     51.73 o 
  -2  14   1       83.58       88.13     11.12 o 
  -1  14   1     2296.26     2480.70     47.02 o 
   0  14   1      365.81      355.29      8.97 o 
   1  14   1     1233.93     1235.03     26.18 o 
   2  14   1       44.96       75.77     25.30 o 
   3  14   1     1083.81     1077.20     18.46 o 
   4  14   1       21.82       45.12     17.94 o 
   5  14   1      718.17      671.17     37.81 o 
   6  14   1      184.58      141.79      9.02 o 
   7  14   1      391.07      354.04     15.98 o 
  -7  15   1       46.54       45.56      8.22 o 
  -6  15   1      489.81      488.47     17.96 o 
  -5  15   1       13.16       13.92      6.69 o 
  -4  15   1     2285.57     2396.00     73.70 o 
  -3  15   1      357.78      370.64     10.18 o 
  -2  15   1     3665.33     3745.59     69.79 o 
  -1  15   1      510.25      555.43     12.88 o 
   0  15   1      875.47      832.94     14.37 o 
   1  15   1      231.49      233.27      7.19 o 
   2  15   1     1053.36     1030.08     21.66 o 
   3  15   1      150.44      147.73      4.81 o 
   4  15   1     1270.25     1264.40     28.13 o 
   5  15   1       50.30       33.11      8.07 o 
   6  15   1      362.16      304.71     13.96 o 
  -6  16   1        4.96        2.34     14.36 o 
  -5  16   1      662.12      629.72     15.65 o 
  -4  16   1       20.67       39.30     16.26 o 
  -3  16   1      950.67     1065.88     33.52 o 
  -2  16   1      461.84      458.06     18.09 o 
  -1  16   1     1400.66     1479.29     43.77 o 
   0  16   1      114.14      130.70      8.60 o 
   1  16   1     1080.30     1035.81     41.22 o 
   2  16   1       42.22       49.57      9.49 o 
   3  16   1     1912.42     1956.10     31.72 o 
   4  16   1       43.46       43.05      4.27 o 
   5  16   1      619.29      611.39     24.19 o 
   6  16   1        5.08       11.24      5.34 o 
  -6  17   1      151.86      153.61      7.34 o 
  -5  17   1        0.48       12.71      5.24 o 
  -4  17   1     1444.41     1550.25     46.41 o 
  -3  17   1        9.94       32.66      5.73 o 
  -2  17   1      281.31      295.57     14.10 o 
  -1  17   1      213.14      206.88     11.47 o 
   0  17   1      778.84      757.58     25.67 o 
   1  17   1      111.21      124.21      8.54 o 
   2  17   1     2021.09     1991.02     39.41 o 
   3  17   1       16.05       23.31      5.66 o 
   4  17   1      868.97      841.08     38.39 o 
   5  17   1       57.40       66.76      5.60 o 
   6  17   1      236.12      221.21     12.15 o 
  -6  18   1        9.52       42.17      7.56 o 
  -5  18   1      860.39      838.69     28.47 o 
  -4  18   1        2.35       -4.82      4.82 o 
  -3  18   1     1597.59     1704.93     50.67 o 
  -2  18   1       23.42       13.31      4.92 o 
  -1  18   1      818.35      839.31     28.56 o 
   0  18   1       18.48       28.00      6.03 o 
   1  18   1      669.96      712.12     25.13 o 
   2  18   1        3.48       -3.45     17.80 o 
   3  18   1      559.35      552.36     25.80 o 
   4  18   1        1.01       20.24     12.06 o 
   5  18   1      611.19      593.08     24.76 o 
  -5  19   1        0.46       24.08      7.16 o 
  -4  19   1      446.54      497.81     19.87 o 
  -3  19   1       39.93       17.80      5.84 o 
  -2  19   1     1310.30     1397.79     43.49 o 
  -1  19   1       62.70       76.37      7.82 o 
   0  19   1      400.95      404.12     17.48 o 
   1  19   1      142.91      119.31      9.40 o 
   2  19   1       75.22       87.26      8.00 o 
   3  19   1       43.15       69.77      7.50 o 
   4  19   1      683.51      719.83     26.10 o 
   5  19   1       10.51       16.30      7.50 o 
  -4  20   1        5.31       26.52      6.55 o 
  -2  20   1        0.01       22.35      6.70 o 
  -1  20   1     1574.08     1717.90     52.19 o 
   0  20   1       14.08        4.17      5.45 o 
   1  20   1      710.42      719.15     26.18 o 
   2  20   1        0.01       -0.26      4.67 o 
   3  20   1      816.50      873.19     30.60 o 
   4  20   1        3.99       -5.75      5.80 o 
  -4  21   1      378.91      403.66     18.09 o 
  -3  21   1        1.09       -5.68      5.68 o 
  -2  21   1      479.30      529.19     21.96 o 
  -1  21   1      188.30      208.25     12.96 o 
   0  21   1      960.90     1056.12     35.60 o 
   1  21   1      132.63      112.47      7.09 o 
   2  21   1      598.40      594.16     16.36 o 
   3  21   1        5.82       25.23      8.69 o 
  -3  22   1      613.90      643.54     25.18 o 
  -2  22   1       57.10       52.29      7.69 o 
  -1  22   1      737.66      864.42     31.14 o 
   0  22   1        2.86       37.37      8.96 o 
   1  22   1      745.23      695.04     18.82 o 
   2  22   1        0.93       20.69      5.06 o 
  -1  23   1       10.12       17.96     27.27 o 
   0  23   1      800.66      843.84     21.84 o 
   1  23   1       14.71       20.54      5.97 o 
  -8   0   2     1460.14     1436.24     43.12 o 
  -6   0   2     4413.93     4318.66    113.62 o 
  -4   0   2     8356.94     9001.88    228.78 o 
  -2   0   2     2219.66     2264.83     58.43 o 
   0   0   2      642.72      700.93     18.66 o 
   2   0   2     4272.30     4101.85    104.55 o 
   4   0   2     5181.78     5167.40    133.15 o 
   6   0   2     1756.54     1603.75     45.68 o 
   8   0   2      100.54      100.95      8.59 o 
  -9   1   2      278.06      288.95     10.05 o 
  -8   1   2       17.15        6.60      7.57 o 
  -7   1   2     1698.76     1677.67     34.16 o 
  -6   1   2        0.50        2.20      2.43 o 
  -5   1   2     3644.19     3594.48     66.76 o 
  -4   1   2      143.23      145.82      4.74 o 
  -3   1   2     7808.23     7694.32    137.97 o 
  -2   1   2     1119.89     1144.65     26.99 o 
  -1   1   2     3415.39     3344.53     69.18 o 
   0   1   2       16.13       26.74      1.86 o 
   1   1   2     1229.75     1171.51     21.63 o 
   2   1   2      296.40      315.88      6.92 o 
   3   1   2     5414.48     5243.49     94.78 o 
   4   1   2      760.04      843.69     13.67 o 
   5   1   2      421.70      357.47      9.28 o 
   6   1   2      175.41      172.11     10.23 o 
   7   1   2     1600.19     1515.59     31.44 o 
   8   1   2       86.53       84.65      5.40 o 
  -9   2   2       52.50       40.34      5.99 o 
  -8   2   2     1219.46     1195.29     31.20 o 
  -7   2   2        1.79        4.16     11.30 o 
  -6   2   2     1660.41     1664.59     42.01 o 
  -5   2   2      134.17      144.45     10.43 o 
  -4   2   2     5607.07     5816.91    105.51 o 
  -3   2   2      138.71      173.39      6.62 o 
  -2   2   2     5511.51     5256.73     94.30 o 
  -1   2   2     1473.55     1566.81     28.59 o 
   0   2   2    32795.73    28233.66    500.03 o 
   1   2   2    13479.30    12251.96    177.68 o 
   2   2   2     2601.40     2347.90     42.95 o 
   3   2   2      610.35      638.36     14.53 o 
   4   2   2     4841.80     4794.68     70.93 o 
   5   2   2        0.18       13.38      4.44 o 
   6   2   2     2929.74     2842.06     54.31 o 
   7   2   2      207.19      205.81     10.45 o 
   8   2   2      180.23      180.70      7.37 o 
  -9   3   2      292.39      297.84     10.07 o 
  -8   3   2        0.27       -9.90      9.90 o 
  -7   3   2      184.81      170.43      7.05 o 
  -6   3   2      475.71      499.00     12.50 o 
  -5   3   2     1868.01     1895.97     36.73 o 
  -4   3   2     8374.55     9036.25    162.43 o 
  -3   3   2     5470.93     5189.01    114.05 o 
  -2   3   2      271.37      289.32     12.62 o 
  -1   3   2     9035.75     8836.68    170.17 o 
   0   3   2    16179.23    15557.30    275.86 o 
   1   3   2      394.65      430.23     12.43 o 
   2   3   2     4661.08     5241.45     94.21 o 
   3   3   2     2160.60     2000.82     37.41 o 
   4   3   2       31.38       42.97      6.66 o 
   5   3   2      740.81      714.11     19.58 o 
   6   3   2       16.70       23.58      3.23 o 
   7   3   2      712.03      675.46     16.27 o 
   8   3   2       78.36       74.85      5.36 o 
  -9   4   2        0.90       15.21      4.27 o 
  -8   4   2      548.02      532.84     14.07 o 
  -7   4   2      638.24      653.88     23.99 o 
  -6   4   2      477.91      451.63     11.49 o 
  -5   4   2       82.21       94.74     11.05 o 
  -4   4   2      968.11      939.68     48.51 o 
  -3   4   2     1017.96     1063.22     20.80 o 
  -2   4   2      587.21      526.79     15.10 o 
  -1   4   2      493.65      502.44      8.17 o 
   0   4   2     1419.50     1398.74     20.97 o 
   1   4   2      563.76      566.47      8.97 o 
   2   4   2     3037.44     3161.00     57.38 o 
   3   4   2      615.98      776.90     15.72 o 
   4   4   2     2963.86     2724.08     41.15 o 
   5   4   2       87.60       78.46     11.73 o 
   6   4   2      840.40      824.79     18.35 o 
   7   4   2      278.02      260.86      9.49 o 
   8   4   2      340.98      315.97     10.27 o 
  -9   5   2      613.81      611.36     20.20 o 
  -8   5   2      145.25      125.83     15.79 o 
  -7   5   2      947.27      897.98     20.24 o 
  -6   5   2      251.50      244.90      7.68 o 
  -5   5   2      834.47      839.36     30.55 o 
  -4   5   2       39.44       40.86     16.33 o 
  -3   5   2    16819.11    16242.05    236.18 o 
  -2   5   2     1030.19     1113.01     17.42 o 
  -1   5   2    16063.39    14266.08    206.99 o 
   0   5   2     4731.31     4500.93     81.03 o 
   1   5   2     7409.90     7007.11    102.05 o 
   2   5   2     1548.27     1686.12     25.46 o 
   3   5   2     3575.57     3391.81     62.06 o 
   4   5   2      505.95      471.72     10.88 o 
   5   5   2     2548.80     2483.39     47.28 o 
   6   5   2      250.48      242.59      7.67 o 
   7   5   2      831.41      789.26     25.30 o 
   8   5   2        8.41       18.70      4.54 o 
  -9   6   2        0.02       -4.14      5.18 o 
  -8   6   2     1292.18     1279.15     34.02 o 
  -7   6   2        3.62       17.08      5.87 o 
  -6   6   2      556.17      563.83     15.44 o 
  -5   6   2       91.06       90.91      4.26 o 
  -4   6   2     2091.15     2168.82     33.47 o 
  -3   6   2      149.34      163.55      6.17 o 
  -2   6   2     8082.77     7898.39    115.51 o 
  -1   6   2     5678.43     5992.50     87.70 o 
   0   6   2      957.73      819.62     50.54 o 
   1   6   2      208.11      223.83     14.33 o 
   2   6   2     4655.55     4729.68     69.48 o 
   3   6   2      344.66      372.06      6.65 o 
   4   6   2     3250.30     3194.38     60.60 o 
   5   6   2      347.11      345.49     12.32 o 
   6   6   2     1602.60     1521.37     30.87 o 
   7   6   2      557.87      575.39     14.42 o 
  -8   7   2        1.47      -10.38     10.38 o 
  -7   7   2     2564.21     2626.09     51.31 o 
  -6   7   2      295.94      276.69      8.39 o 
  -5   7   2     5213.70     5166.99    110.01 o 
  -4   7   2       55.31       53.87      3.30 o 
  -3   7   2     2190.49     2129.27     36.25 o 
  -2   7   2        0.04        6.33      1.72 o 
  -1   7   2     4178.75     4090.92     60.37 o 
   0   7   2      923.33      980.18     34.52 o 
   1   7   2     4961.15     4858.81     87.80 o 
   2   7   2     1256.88     1329.71     22.83 o 
   3   7   2     1549.76     1483.05     22.89 o 
   4   7   2      132.37      111.76      5.00 o 
   5   7   2     1148.82     1145.45     23.57 o 
   6   7   2       23.45       26.67     12.86 o 
   7   7   2     1054.96     1013.34     32.38 o 
   8   7   2        1.30       -6.59      6.59 o 
  -8   8   2     1032.94     1034.77     54.57 o 
  -7   8   2      170.98      150.44     16.02 o 
  -6   8   2     4063.70     4272.53     79.82 o 
  -5   8   2       70.90       59.43      4.00 o 
  -4   8   2     2700.73     2757.23     42.18 o 
  -3   8   2     1921.88     2132.00     32.81 o 
  -2   8   2     1694.76     1664.99     44.28 o 
  -1   8   2     1224.13     1301.43     20.20 o 
   0   8   2     1117.27     1147.16     27.57 o 
   1   8   2      202.49      177.67     10.37 o 
   2   8   2    11783.49    11544.17    168.04 o 
   3   8   2      304.26      315.63      5.99 o 
   4   8   2     4419.52     4246.66     77.80 o 
   5   8   2      357.26      320.15     13.96 o 
   6   8   2      761.21      723.72     24.27 o 
   7   8   2       35.34       48.14      6.62 o 
   8   8   2      671.53      634.34     23.85 o 
  -8   9   2      223.25      196.10     22.83 o 
  -7   9   2     1121.67     1142.05     25.30 o 
  -6   9   2      384.44      401.32     17.34 o 
  -5   9   2     4071.43     4130.55     62.53 o 
  -4   9   2      215.87      222.33      5.87 o 
  -3   9   2     6063.60     6213.65     91.85 o 
  -2   9   2     1270.69     1343.59     31.04 o 
  -1   9   2     5581.44     5687.77     83.72 o 
   0   9   2      233.53      197.77      7.33 o 
   1   9   2    11588.81    11294.59    164.88 o 
   2   9   2       99.62      186.15     11.00 o 
   3   9   2     2393.64     2379.16     39.99 o 
   4   9   2      128.28      139.89      6.38 o 
   5   9   2     4760.26     4756.38     87.74 o 
   6   9   2       79.04       67.99      6.45 o 
   7   9   2      320.48      310.38     14.19 o 
  -8  10   2      649.14      631.19     23.84 o 
  -7  10   2       75.59       84.13      5.21 o 
  -6  10   2     2850.97     2858.54     45.03 o 
  -5  10   2      249.64      256.65      6.26 o 
  -4  10   2     1354.39     1344.57     26.46 o 
  -3  10   2       22.29       22.71      1.88 o 
  -2  10   2     5355.63     5312.76    116.33 o 
  -1  10   2        2.82       11.95      2.41 o 
   0  10   2     5142.34     5244.78     77.22 o 
   1  10   2      593.92      659.15     19.85 o 
   2  10   2     7341.44     7260.53    106.42 o 
   3  10   2        0.49        4.12      1.81 o 
   4  10   2      835.66      774.36     24.32 o 
   5  10   2      183.87      193.25     24.19 o 
   6  10   2      915.75      849.20     27.98 o 
   7  10   2        1.32       12.08      5.43 o 
  -8  11   2        0.06        6.48      3.95 o 
  -7  11   2      328.03      344.20     36.16 o 
  -6  11   2        4.60        8.69      3.82 o 
  -5  11   2     2219.88     2268.93     35.84 o 
  -4  11   2        3.46        3.30      3.16 o 
  -3  11   2     2175.00     2298.31     35.61 o 
  -2  11   2      817.09      844.57     28.66 o 
  -1  11   2     2992.10     3109.19     46.77 o 
   0  11   2     1150.94     1185.44     19.77 o 
   1  11   2     7204.66     7465.42    197.79 o 
   2  11   2      789.01      868.70     18.14 o 
   3  11   2      754.36      725.66     20.26 o 
   4  11   2        1.92        8.92      3.86 o 
   5  11   2      495.75      467.98     11.85 o 
   6  11   2        4.51       -2.02      4.25 o 
   7  11   2     1052.15      981.62     32.35 o 
  -8  12   2      511.53      510.06     20.46 o 
  -7  12   2       32.65       46.47      4.83 o 
  -6  12   2      990.26     1014.94     18.12 o 
  -5  12   2        0.03        1.18      2.12 o 
  -4  12   2     1422.66     1539.73     25.05 o 
  -3  12   2       46.29       45.44      2.66 o 
  -2  12   2     4112.46     4387.08     65.63 o 
  -1  12   2        6.23        6.96      3.00 o 
   0  12   2     3023.48     2952.21     55.15 o 
   1  12   2      553.38      553.22     14.79 o 
   2  12   2     5688.98     5791.35    162.06 o 
   3  12   2        0.54       10.00     10.71 o 
   4  12   2     1816.14     1643.20     46.66 o 
   5  12   2      182.81      157.76      6.12 o 
   6  12   2      839.47      760.26     26.01 o 
   7  12   2        3.50       -4.65      4.65 o 
  -7  13   2      354.49      351.89     16.05 o 
  -6  13   2       33.84       23.66      4.74 o 
  -5  13   2      401.08      405.80      8.83 o 
  -4  13   2      159.62      156.98      4.64 o 
  -3  13   2     1662.84     1736.07     27.66 o 
  -2  13   2      440.96      448.89     16.53 o 
  -1  13   2     2151.82     2152.11     41.15 o 
   0  13   2      201.87      229.48      6.69 o 
   1  13   2     3224.50     3267.18     84.75 o 
   2  13   2       36.26       48.45      3.59 o 
   3  13   2      292.03      293.33     16.63 o 
   4  13   2        0.16       13.64      4.35 o 
   5  13   2     1745.97     1612.18     32.89 o 
   6  13   2      167.51      128.07      9.19 o 
   7  13   2      600.77      498.55     20.07 o 
  -7  14   2      165.01      161.42     10.72 o 
  -6  14   2     1530.21     1544.13     84.35 o 
  -5  14   2      825.60      864.58     23.42 o 
  -4  14   2      697.73      718.43     24.07 o 
  -3  14   2      130.54      117.06     12.84 o 
  -2  14   2     2783.34     2824.28     53.43 o 
  -1  14   2        3.25       25.20     17.20 o 
   0  14   2     2693.05     2794.67     52.83 o 
   1  14   2      102.24      102.51      4.90 o 
   2  14   2      767.09      789.55     39.80 o 
   3  14   2       90.43       77.02      4.17 o 
   4  14   2     1086.50     1044.64     26.72 o 
   5  14   2       82.45      105.33      7.08 o 
   6  14   2      529.98      471.91     18.79 o 
  -7  15   2      609.91      570.60     22.26 o 
  -6  15   2        3.35        9.50      3.88 o 
  -5  15   2      615.69      622.30     15.54 o 
  -4  15   2      228.77      207.71      6.91 o 
  -3  15   2      456.84      474.82     19.02 o 
  -2  15   2      299.79      287.88     14.25 o 
  -1  15   2     1546.17     1599.71     57.03 o 
   0  15   2        0.00        0.78      8.59 o 
   1  15   2     1047.02      985.21     20.96 o 
   2  15   2       35.60       47.28      6.42 o 
   3  15   2      708.84      713.68     23.08 o 
   4  15   2      158.53      133.50      5.83 o 
   5  15   2      610.74      597.35     23.74 o 
   6  15   2        1.08       -4.63      4.63 o 
  -6  16   2      544.68      553.25     20.60 o 
  -5  16   2       22.49       23.54      5.62 o 
  -4  16   2      233.38      225.89     11.58 o 
  -3  16   2        1.49       -3.94      3.94 o 
  -2  16   2      778.42      791.72     17.55 o 
  -1  16   2      619.75      639.21     14.84 o 
   0  16   2     1554.78     1618.18     32.36 o 
   1  16   2       44.91       34.22      3.59 o 
   2  16   2      926.94      868.17     19.97 o 
   3  16   2        1.11        4.32      4.17 o 
   4  16   2      975.95      986.11     51.54 o 
   5  16   2        6.21       -7.58     15.51 o 
   6  16   2      416.87      401.63     17.52 o 
  -6  17   2        6.29       34.97      6.07 o 
  -5  17   2      212.84      246.88     12.70 o 
  -4  17   2        9.58       26.77      5.84 o 
  -3  17   2     2232.78     2369.92     67.09 o 
  -2  17   2       19.88       32.74      5.16 o 
  -1  17   2     1432.78     1565.25     31.77 o 
   0  17   2        2.01       16.04      7.99 o 
   1  17   2      623.57      600.67     14.65 o 
   2  17   2       35.38       27.97     12.33 o 
   3  17   2     1477.14     1491.56     43.36 o 
   4  17   2      206.10      169.39     20.71 o 
   5  17   2      431.20      398.33     36.71 o 
  -6  18   2      302.70      318.44     15.05 o 
  -5  18   2       90.58      115.55      9.43 o 
  -4  18   2      777.39      781.84     27.24 o 
  -3  18   2        1.89        6.36      5.21 o 
  -2  18   2     1493.10     1544.33     46.57 o 
  -1  18   2       55.31       51.70      6.87 o 
   0  18   2     1225.39     1193.36     37.31 o 
   2  18   2      439.13      436.10     11.94 o 
   3  18   2        0.44        8.14      4.64 o 
   4  18   2      297.22      317.68     26.14 o 
   5  18   2       10.92       25.76     17.80 o 
  -5  19   2      308.26      311.62     15.14 o 
  -4  19   2        1.98       -5.68      5.68 o 
  -3  19   2      310.03      279.39     13.79 o 
  -2  19   2        1.04       12.74      5.66 o 
  -1  19   2     1333.47     1454.65     44.90 o 
   0  19   2        0.36       13.52      5.79 o 
   1  19   2      726.49      713.66     25.30 o 
   2  19   2      300.61      271.85     13.60 o 
   3  19   2      386.15      398.12     13.11 o 
   4  19   2       32.57       12.31     14.83 o 
  -4  20   2      755.10      775.64     27.87 o 
  -3  20   2       30.13       26.56      6.65 o 
  -2  20   2      171.77      166.06     10.88 o 
  -1  20   2      101.75       67.23      8.13 o 
   0  20   2      788.29      816.84     28.70 o 
   1  20   2       34.03       31.93      6.96 o 
   3  20   2        0.23       -2.81      6.12 o 
   4  20   2      460.24      486.28     20.41 o 
  -4  21   2        7.46       12.53      6.48 o 
  -3  21   2      558.62      543.58     22.18 o 
  -2  21   2        3.51       -4.94      4.94 o 
  -1  21   2      563.37      572.42     22.60 o 
   0  21   2        4.41       -1.11      6.32 o 
   2  21   2        2.55        7.41      7.23 o 
   3  21   2      832.66      787.68     28.58 o 
  -3  22   2        9.37       33.77      9.04 o 
  -2  22   2       54.76       55.14      7.98 o 
  -1  22   2      163.59      175.29     11.98 o 
   0  22   2      255.72      254.69     14.26 o 
   1  22   2        0.97        5.83      7.37 o 
   2  22   2      513.54      470.25     19.73 o 
  -1  23   2       29.22       47.70      8.68 o 
   0  23   2        1.23       -6.11      6.11 o 
  -9   0   3      847.72      896.18     30.54 o 
  -7   0   3     2508.04     2664.65     73.52 o 
  -5   0   3     2186.93     2189.19     59.48 o 
  -3   0   3     2015.79     2393.82     62.62 o 
  -1   0   3     2370.61     2273.23     58.62 o 
   1   0   3      183.52      219.81      7.09 o 
   3   0   3     1066.05      944.23     26.62 o 
   5   0   3     3857.21     3894.90    102.47 o 
   7   0   3     4015.48     3721.45    100.28 o 
  -9   1   3        6.79       -4.39      8.13 o 
  -8   1   3      704.41      726.48     17.75 o 
  -7   1   3      188.76      175.35      6.76 o 
  -6   1   3     1545.67     1548.13     31.20 o 
  -5   1   3      365.19      348.72      9.04 o 
  -4   1   3     2119.18     2017.50     38.30 o 
  -3   1   3      124.27      165.54      4.61 o 
  -2   1   3     1392.07     1374.70     25.81 o 
  -1   1   3      445.97      485.67      9.78 o 
   0   1   3     4946.96     5030.01    122.68 o 
   1   1   3      357.41      349.11      7.04 o 
   2   1   3     8237.54     7877.10    140.94 o 
   3   1   3      208.56      205.95      5.61 o 
   4   1   3      433.22      379.09     28.88 o 
   5   1   3      165.16      202.44      7.61 o 
   6   1   3     1275.44     1190.72     25.12 o 
   7   1   3      144.91      118.15     14.16 o 
   8   1   3     1189.42     1077.79     40.88 o 
  -9   2   3      393.04      404.19     12.38 o 
  -8   2   3       12.72       26.47      4.10 o 
  -7   2   3      394.94      359.41     13.66 o 
  -6   2   3      261.34      264.90     10.35 o 
  -5   2   3     6542.30     6759.21    156.51 o 
  -4   2   3       21.29       47.97      5.22 o 
  -3   2   3     1613.54     1460.51     34.09 o 
  -2   2   3      954.71      897.73     17.37 o 
  -1   2   3     4839.10     4550.64     81.72 o 
   0   2   3     1198.94     1357.26     40.90 o 
   1   2   3     7196.38     7279.04    129.99 o 
   2   2   3     2476.89     2526.77     65.17 o 
   3   2   3     5739.22     5491.67     99.33 o 
   4   2   3       79.68       92.32      3.79 o 
   5   2   3      578.85      607.03     13.95 o 
   6   2   3       38.74       46.92     12.73 o 
   7   2   3     1189.46     1093.96     24.16 o 
   8   2   3        3.64       -7.96     11.04 o 
  -9   3   3        5.92       20.69     23.79 o 
  -8   3   3      986.86      980.06     22.48 o 
  -7   3   3      716.14      724.63     25.54 o 
  -6   3   3      239.66      238.64      7.53 o 
  -5   3   3       75.49       67.42     23.23 o 
  -4   3   3     3714.00     3741.24     68.82 o 
  -3   3   3       17.95        7.65      7.70 o 
  -2   3   3     7942.32     7476.85    133.78 o 
  -1   3   3     1344.02     1368.97     25.47 o 
   0   3   3    14532.78    14189.48    252.09 o 
   1   3   3     2426.23     2493.51     45.36 o 
   2   3   3     1773.07     1743.27     32.51 o 
   3   3   3      448.96      430.13     13.97 o 
   4   3   3      229.17      224.43      6.42 o 
   5   3   3      296.64      296.12     11.53 o 
   6   3   3      855.68      798.01     40.54 o 
   7   3   3       62.95       51.24      4.41 o 
   8   3   3      316.74      308.91     14.48 o 
  -9   4   3      910.92      947.52     22.46 o 
  -8   4   3       23.01       12.76      7.12 o 
  -7   4   3     1216.63     1208.62     47.26 o 
  -6   4   3       96.32       71.44      6.58 o 
  -5   4   3     2145.76     2236.01    100.01 o 
  -4   4   3        0.11       -3.96      4.49 o 
  -3   4   3     5698.83     5794.31    146.65 o 
  -2   4   3     2557.06     2764.29     50.49 o 
  -1   4   3     9825.68     9558.89    170.27 o 
   0   4   3     6976.30     7116.01    127.00 o 
   1   4   3     2223.03     2115.31     38.69 o 
   2   4   3     1279.87     1312.36     24.89 o 
   3   4   3     2309.25     2236.54     41.83 o 
   4   4   3      249.83      267.55      9.50 o 
   5   4   3     3181.29     3108.72     58.61 o 
   6   4   3      138.80      116.12      6.50 o 
   7   4   3      635.81      610.21     21.55 o 
   8   4   3       18.82       37.06      4.67 o 
  -9   5   3       10.61       24.61     15.02 o 
  -8   5   3      495.39      518.05     14.05 o 
  -7   5   3        6.85       -6.48     17.17 o 
  -6   5   3      876.80      946.62     29.07 o 
  -5   5   3        3.49        6.28      2.15 o 
  -4   5   3     2928.49     2772.75     51.76 o 
  -3   5   3        0.33        2.21      3.20 o 
  -2   5   3    29951.88    28195.26    500.27 o 
  -1   5   3     1746.09     1906.44     37.54 o 
   0   5   3     8055.65     8194.04    146.04 o 
   1   5   3       60.35       57.32      4.26 o 
   2   5   3     4719.97     4763.28     85.98 o 
   3   5   3      817.51      893.21     18.01 o 
   4   5   3     4031.19     3996.15     73.59 o 
   5   5   3       34.22       40.93      7.52 o 
   6   5   3      658.75      583.24     14.13 o 
   7   5   3       31.01       37.93      9.22 o 
   8   5   3      272.70      231.95     12.69 o 
  -9   6   3     1379.28     1481.53     43.12 o 
  -8   6   3        2.20       -0.28      3.52 o 
  -7   6   3     1927.45     1865.77     53.66 o 
  -6   6   3      451.31      489.48     38.13 o 
  -5   6   3     1462.86     1542.07     34.82 o 
  -4   6   3      120.47      101.97      4.98 o 
  -3   6   3     9112.70     9371.80    168.00 o 
  -2   6   3       83.08       87.14      6.81 o 
  -1   6   3     3425.36     3323.10     71.86 o 
   0   6   3      969.32      926.39     14.44 o 
   1   6   3      280.06      198.79      3.90 o 
   2   6   3      654.63      692.40     13.92 o 
   3   6   3     3453.90     3624.67     66.40 o 
   4   6   3      115.68      125.81      7.15 o 
   5   6   3     1744.44     1656.74     55.66 o 
   6   6   3        3.05       -2.54      2.54 o 
   7   6   3      447.53      404.81     16.58 o 
   8   6   3       92.17      110.91      9.05 o 
  -8   7   3     1178.78     1252.93     33.41 o 
  -7   7   3      134.27      148.00      7.93 o 
  -6   7   3     1236.61     1286.24     26.83 o 
  -5   7   3       33.42       30.08      4.00 o 
  -4   7   3     1984.86     2181.98     43.28 o 
  -3   7   3      211.98      197.95      4.61 o 
  -2   7   3     4590.42     4686.16     69.36 o 
  -1   7   3       17.80       19.02      1.84 o 
   0   7   3     2275.42     2282.94     42.52 o 
   1   7   3     2775.53     2818.12     69.83 o 
   2   7   3      438.96      449.80     13.22 o 
   3   7   3     1593.10     1637.53     31.23 o 
   4   7   3     4719.46     4683.68     85.76 o 
   5   7   3      121.45      110.31      4.65 o 
   6   7   3     1399.98     1313.57     39.70 o 
   7   7   3        3.26       19.52      6.08 o 
  -8   8   3       53.24       38.80      7.89 o 
  -7   8   3     2154.46     2217.30     44.21 o 
  -6   8   3       69.49       54.91      5.41 o 
  -5   8   3     1156.94     1169.52     24.18 o 
  -4   8   3     1606.88     1710.25     27.15 o 
  -3   8   3     5022.50     5376.99     79.80 o 
  -2   8   3      104.06      110.21      3.04 o 
  -1   8   3     1365.45     1352.21     21.01 o 
   0   8   3        9.00        6.12      4.18 o 
   1   8   3     3652.33     3590.94     65.85 o 
   2   8   3      389.40      445.36      7.78 o 
   3   8   3     2496.71     2659.99     49.35 o 
   4   8   3        0.99       10.26      3.61 o 
   5   8   3     5963.23     5575.18    145.82 o 
   6   8   3       41.96       47.98      6.39 o 
   7   8   3     1251.76     1171.19     37.14 o 
  -8   9   3      554.14      529.47     14.32 o 
  -7   9   3      135.67      135.47     17.94 o 
  -6   9   3     1830.01     1931.57     38.47 o 
  -5   9   3       71.57       63.43     12.99 o 
  -4   9   3     1763.28     1762.87     32.55 o 
  -3   9   3      624.02      666.46     11.74 o 
  -2   9   3     4196.40     4353.14     64.80 o 
  -1   9   3     1144.73     1143.97     18.08 o 
   0   9   3     4105.88     4210.53     99.97 o 
   1   9   3      678.73      720.55     15.13 o 
   2   9   3     2827.89     2813.78     52.36 o 
   3   9   3       18.87       18.76      4.81 o 
   4   9   3     1581.28     1623.88     46.04 o 
   5   9   3        0.33       19.65      4.77 o 
   6   9   3     1223.17     1116.01     34.96 o 
   7   9   3        0.21        1.89      5.42 o 
  -8  10   3       63.61       72.19      5.59 o 
  -7  10   3     1437.35     1528.25     31.94 o 
  -6  10   3       69.37       52.57      4.14 o 
  -5  10   3     2471.60     2446.28     41.74 o 
  -4  10   3      345.10      315.30      6.90 o 
  -3  10   3     2840.64     2877.32     43.95 o 
  -2  10   3     1022.12     1031.20     16.88 o 
  -1  10   3      150.01      153.58      5.36 o 
   0  10   3       22.58       20.36      2.19 o 
   1  10   3     6400.07     6197.77    112.35 o 
   2  10   3        7.63       22.80      2.56 o 
   3  10   3     1873.65     1862.29     51.60 o 
   4  10   3      139.35      127.23      7.49 o 
   5  10   3      187.23      183.95     10.38 o 
   6  10   3       12.17       20.30      5.32 o 
   7  10   3      187.06      173.34     10.85 o 
  -8  11   3      253.61      277.48     13.65 o 
  -7  11   3        1.72       12.29     12.75 o 
  -6  11   3     1714.56     1849.98     37.20 o 
  -5  11   3        5.31       14.30      4.92 o 
  -4  11   3     2108.63     2154.21     33.94 o 
  -3  11   3      565.49      586.27     12.91 o 
  -2  11   3     2662.24     2607.46     39.80 o 
  -1  11   3        8.13        7.67      3.62 o 
   0  11   3     8345.42     8630.23    155.68 o 
   1  11   3        8.62       16.71      4.85 o 
   2  11   3     3780.38     3698.17     68.47 o 
   3  11   3       80.56       81.60      6.28 o 
   4  11   3     1103.32     1128.71     33.95 o 
   5  11   3       20.50       39.54      6.08 o 
   6  11   3      115.20      109.07      8.43 o 
   7  11   3      134.31       95.21      8.57 o 
  -8  12   3       43.73       70.86      7.52 o 
  -7  12   3     1614.07     1643.61     36.74 o 
  -6  12   3       27.75       29.18      6.56 o 
  -5  12   3     1877.68     1991.34     32.02 o 
  -4  12   3     1049.57     1096.93     18.75 o 
  -3  12   3     2708.94     2705.64     41.67 o 
  -2  12   3       47.10       39.92      3.04 o 
  -1  12   3     3458.23     3426.39     63.88 o 
   0  12   3       36.75       38.89      6.91 o 
   1  12   3     5291.33     5109.09     76.35 o 
   2  12   3       29.89       31.45      4.86 o 
   3  12   3     2752.90     2659.48     71.99 o 
   4  12   3      854.39      753.99     24.57 o 
   5  12   3      742.14      744.64     25.50 o 
   6  12   3        0.26       -4.31      4.31 o 
  -7  13   3        7.97       19.37      8.53 o 
  -6  13   3     2419.16     2411.96     38.66 o 
  -5  13   3      458.14      444.45     12.74 o 
  -4  13   3     2683.52     2815.04     43.78 o 
  -3  13   3      195.46      203.74      9.31 o 
  -2  13   3      921.92      917.69     19.67 o 
  -1  13   3       53.38       62.44      3.49 o 
   0  13   3     1638.54     1635.94     32.32 o 
   1  13   3      190.73      182.88     10.76 o 
   2  13   3     2852.91     2880.90     59.39 o 
   3  13   3      322.99      292.97     12.38 o 
   4  13   3      281.00      286.42     12.42 o 
   5  13   3        6.01       -4.79      4.79 o 
   6  13   3      118.11       95.25      8.84 o 
  -7  14   3      848.27      834.07     28.53 o 
  -6  14   3        1.10       -2.75      2.75 o 
  -5  14   3     1809.44     1874.59     30.66 o 
  -4  14   3       30.52       16.84      2.89 o 
  -3  14   3     1186.15     1162.15     24.27 o 
  -2  14   3      959.39      950.34     44.35 o 
  -1  14   3      881.66      873.56     18.90 o 
   0  14   3       22.30       27.55      2.79 o 
   1  14   3     1975.51     1996.40     39.04 o 
   2  14   3      129.54      140.31      7.21 o 
   3  14   3     1114.69     1162.31     34.89 o 
   4  14   3       86.83       89.86      7.13 o 
   5  14   3      874.24      935.71     21.24 o 
   6  14   3       20.50       22.69      6.47 o 
  -6  15   3      531.23      544.54     19.92 o 
  -5  15   3       43.58       78.25     17.10 o 
  -4  15   3     1621.52     1659.85     81.12 o 
  -3  15   3      344.51      400.44     10.68 o 
  -2  15   3      738.44      777.14     25.94 o 
  -1  15   3      336.54      322.66      9.02 o 
   0  15   3     1779.42     1816.43     35.98 o 
   1  15   3      144.89      139.92      5.89 o 
   2  15   3     1414.22     1383.89     28.51 o 
   3  15   3       21.12        8.08      4.51 o 
   4  15   3     1272.59     1317.10     39.75 o 
   5  15   3        0.18       -3.11      3.11 o 
   6  15   3     1069.24     1078.87     35.73 o 
  -6  16   3       65.54       42.98      5.91 o 
  -5  16   3      904.57      910.97     30.21 o 
  -4  16   3      227.79      192.96      9.64 o 
  -3  16   3      616.95      634.71     15.26 o 
  -2  16   3      320.52      319.89      9.19 o 
  -1  16   3      936.00      979.76     21.29 o 
   0  16   3       96.60       60.90      5.23 o 
   1  16   3      217.70      201.49     10.18 o 
   2  16   3      188.41      169.79      6.81 o 
   3  16   3     1831.24     1841.60     52.56 o 
   4  16   3       73.56       52.92      7.08 o 
   5  16   3      816.01      797.06     30.48 o 
  -6  17   3      314.85      300.60     14.08 o 
  -5  17   3       44.29       46.21      6.77 o 
  -4  17   3      287.51      276.16     13.51 o 
  -3  17   3      437.89      446.46     14.86 o 
  -2  17   3     1222.82     1194.04     25.36 o 
  -1  17   3      129.58      132.76      5.64 o 
   0  17   3      307.64      302.69      8.89 o 
   1  17   3        4.01       13.38      4.70 o 
   2  17   3      375.61      381.36     10.95 o 
   3  17   3       85.77       76.29      6.80 o 
   4  17   3      625.33      618.60     22.22 o 
   5  17   3      123.64      119.07      6.86 o 
  -5  18   3      303.19      337.26     15.69 o 
  -4  18   3      253.29      236.50     13.16 o 
  -3  18   3      486.62      529.29     20.96 o 
  -2  18   3       12.26       -2.66      4.83 o 
  -1  18   3     1733.13     1785.81     36.24 o 
   0  18   3      518.16      486.32     12.25 o 
   1  18   3      676.67      566.85     19.89 o 
   2  18   3        3.96        5.35     16.55 o 
   3  18   3      781.62      786.79     26.38 o 
   4  18   3       11.44       13.67     20.17 o 
  -5  19   3        1.43        0.44      5.70 o 
  -4  19   3      543.39      558.04     22.25 o 
  -3  19   3        5.55       23.42      6.39 o 
  -2  19   3      457.45      457.89     19.03 o 
  -1  19   3      365.07      393.81     17.29 o 
   0  19   3      848.77      824.85     28.35 o 
   1  19   3       67.07       57.59      5.04 o 
   2  19   3     1112.94     1117.26     24.81 o 
   3  19   3      255.60      195.65     10.82 o 
   4  19   3      308.69      294.54     14.40 o 
  -4  20   3       59.97       64.76      8.98 o 
  -3  20   3      292.95      323.97     16.41 o 
  -2  20   3       43.66       55.13      8.52 o 
  -1  20   3      594.03      621.97     23.82 o 
   0  20   3       19.35       27.12      7.50 o 
   1  20   3      512.31      520.35     20.60 o 
   3  20   3      348.56      337.65     15.18 o 
  -3  21   3       52.72       65.18      8.79 o 
  -2  21   3      286.32      284.21     15.15 o 
  -1  21   3        6.81        3.98      6.78 o 
   0  21   3      464.98      455.65     19.62 o 
   1  21   3        0.27        0.21      6.81 o 
  -2  22   3       72.77       82.52     10.82 o 
  -1  22   3      337.08      354.46     17.51 o 
   0  22   3       11.90       38.86      9.26 o 
   1  22   3      454.47      463.08     19.73 o 
  -8   0   4     1156.81     1155.33     36.36 o 
  -6   0   4     5879.79     5857.67    152.46 o 
  -4   0   4     5824.45     5907.05    151.68 o 
  -2   0   4     2999.84     2806.29     72.75 o 
   0   0   4     1621.50     1596.63     42.21 o 
   2   0   4     8358.49     8062.94    204.55 o 
   4   0   4     1496.56     1493.47     41.68 o 
   6   0   4     1310.17     1267.66     37.69 o 
  -9   1   4     1155.17     1221.21     29.80 o 
  -8   1   4      113.73      117.16      6.11 o 
  -7   1   4      635.15      633.55     15.55 o 
  -6   1   4       12.71       14.57      2.76 o 
  -5   1   4     4212.72     4294.92     79.44 o 
  -4   1   4       76.01       76.84      7.59 o 
  -3   1   4     2418.37     2396.70     44.57 o 
  -2   1   4       11.40       14.67      1.51 o 
  -1   1   4    12459.20    12308.46    219.29 o 
   0   1   4       39.43       61.76     15.31 o 
   1   1   4     9840.30     9578.31    171.05 o 
   2   1   4      390.71      451.73      9.97 o 
   3   1   4     7528.49     7815.03    141.39 o 
   4   1   4      478.09      534.38     12.33 o 
   5   1   4     1643.09     1614.82     45.50 o 
   6   1   4      197.00      191.00     19.07 o 
   7   1   4      902.71      829.39     19.46 o 
  -9   2   4       90.61       97.25      6.31 o 
  -8   2   4     1462.82     1490.57     31.73 o 
  -7   2   4      987.30      997.41     22.23 o 
  -6   2   4      961.48     1018.50     31.05 o 
  -5   2   4      176.35      195.62      6.27 o 
  -4   2   4     3030.95     3103.86     57.67 o 
  -3   2   4      237.44      247.69      9.15 o 
  -2   2   4     4543.19     4589.22     82.97 o 
  -1   2   4     2311.71     2592.23     47.48 o 
   0   2   4     4163.66     4291.96     77.54 o 
   1   2   4        0.04        0.98      1.45 o 
   2   2   4     2669.89     2608.33     48.15 o 
   3   2   4      385.94      378.19      9.00 o 
   4   2   4      978.17      993.28     20.52 o 
   5   2   4      296.77      231.96      9.78 o 
   6   2   4     1390.92     1370.98     34.22 o 
   7   2   4      203.26      190.46      7.46 o 
  -9   3   4     1008.45     1072.96     36.28 o 
  -8   3   4       73.77       67.10     12.00 o 
  -7   3   4     1345.99     1426.36     30.10 o 
  -6   3   4      296.34      316.13     18.30 o 
  -5   3   4     1353.34     1393.45     28.06 o 
  -4   3   4        4.27       -1.80      1.80 o 
  -3   3   4     3100.63     3066.15     56.48 o 
  -2   3   4     3766.18     3758.16    130.60 o 
  -1   3   4     9153.84     9183.84    164.03 o 
   0   3   4       73.93       70.33      9.96 o 
   1   3   4     9339.87     9235.81    164.95 o 
   2   3   4       97.14       80.01     20.82 o 
   3   3   4     3969.62     4078.45     74.66 o 
   4   3   4      184.01      211.80      6.29 o 
   5   3   4      602.67      589.86     19.14 o 
   6   3   4        3.03       18.11      3.43 o 
   7   3   4      752.16      675.52     23.41 o 
  -9   4   4        0.59      -10.03     10.03 o 
  -8   4   4     1006.82     1045.10     23.96 o 
  -7   4   4       51.17       28.48      9.31 o 
  -6   4   4     2427.35     2491.92     48.31 o 
  -5   4   4      538.43      573.97     17.79 o 
  -4   4   4     5530.23     5616.27    102.17 o 
  -3   4   4      739.81      802.81     16.39 o 
  -2   4   4     7932.44     7850.96    140.67 o 
  -1   4   4     2463.70     2741.59     50.12 o 
   0   4   4     1421.61     1500.85     28.12 o 
   1   4   4      960.14     1087.74     45.88 o 
   2   4   4     3060.77     3282.91     77.80 o 
   3   4   4       51.75       63.04      3.30 o 
   4   4   4     1712.34     1836.03     35.57 o 
   5   4   4      216.24      192.92      6.58 o 
   6   4   4     1619.16     1469.70     42.28 o 
   7   4   4       26.04       37.30      6.33 o 
  -9   5   4      414.22      430.61     19.66 o 
  -8   5   4       59.10       43.95      4.92 o 
  -7   5   4     1003.05     1105.09     24.26 o 
  -6   5   4      722.68      692.96     31.50 o 
  -5   5   4      857.18      847.94     32.73 o 
  -4   5   4       57.46       66.92      3.36 o 
  -3   5   4      254.92      139.44      6.83 o 
  -2   5   4      642.27      702.39     14.28 o 
  -1   5   4     8509.68     8777.41    156.84 o 
   0   5   4     2569.50     2788.70     50.83 o 
   1   5   4     2605.97     2585.77     47.36 o 
   2   5   4     1824.75     2016.56     37.67 o 
   3   5   4     1382.26     1412.97     27.57 o 
   4   5   4        2.31        6.71      3.48 o 
   5   5   4     1119.13     1091.03     23.00 o 
   6   5   4      109.15      138.69      9.46 o 
   7   5   4      330.74      325.89     14.61 o 
  -9   6   4       27.42       41.04      6.05 o 
  -8   6   4     1090.04     1143.36     66.88 o 
  -7   6   4        0.41       -4.79      4.79 o 
  -6   6   4     2158.36     2237.38     47.14 o 
  -5   6   4       66.95       57.59      3.56 o 
  -4   6   4     1501.86     1465.39     28.81 o 
  -3   6   4      478.33      526.16     20.98 o 
  -2   6   4     2725.32     2627.10     71.31 o 
  -1   6   4     1624.67     1727.35     32.18 o 
   0   6   4     6988.37     6965.14    124.67 o 
   1   6   4       35.72       15.26     11.50 o 
   2   6   4      979.85      921.30     18.25 o 
   3   6   4       65.76       58.60      2.97 o 
   4   6   4     2706.48     2619.84     49.46 o 
   5   6   4      698.84      691.15     23.45 o 
   6   6   4     1054.83     1018.98     32.59 o 
   7   6   4       18.72       15.49      5.06 o 
  -8   7   4        3.80        2.51      3.85 o 
  -7   7   4     1629.79     1759.44     36.14 o 
  -6   7   4       83.49      108.01      5.58 o 
  -5   7   4      726.75      751.12     16.84 o 
  -4   7   4      428.50      450.87     10.74 o 
  -3   7   4     3630.82     3816.16     69.99 o 
  -2   7   4      554.21      557.86     13.91 o 
  -1   7   4     1847.93     1882.71     52.99 o 
   0   7   4      172.66      182.45      4.28 o 
   1   7   4     2383.68     2445.80     44.86 o 
   2   7   4      745.90      835.59     16.73 o 
   3   7   4     2391.60     2277.22     42.88 o 
   4   7   4      131.97      165.65      8.53 o 
   5   7   4     1888.55     2027.69     57.38 o 
   6   7   4      334.66      297.83     13.93 o 
   7   7   4       74.63       63.95      7.32 o 
  -8   8   4      699.27      747.54     25.63 o 
  -7   8   4       61.66       49.66     20.32 o 
  -6   8   4     2694.24     2748.41     53.03 o 
  -5   8   4       20.20       22.20     15.05 o 
  -4   8   4     5094.81     5352.99     97.79 o 
  -3   8   4      106.82      101.39      3.72 o 
  -2   8   4     1989.61     1913.35     35.81 o 
  -1   8   4      645.95      650.89     13.09 o 
   0   8   4     2226.51     2205.28     58.89 o 
   1   8   4      248.91      259.18      9.93 o 
   2   8   4     2614.52     2669.50     71.19 o 
   3   8   4      157.77      167.65      8.80 o 
   4   8   4     1690.15     1764.36     49.87 o 
   5   8   4       44.44       86.46      7.31 o 
   6   8   4     1125.60     1062.88     34.28 o 
   7   8   4       22.68       47.94      6.98 o 
  -8   9   4      129.08      111.96      6.67 o 
  -7   9   4     1559.73     1602.37     33.44 o 
  -6   9   4      174.73      172.95      6.66 o 
  -5   9   4     1307.32     1398.88     47.73 o 
  -4   9   4      211.71      205.11      6.28 o 
  -3   9   4     1564.07     1523.23     29.44 o 
  -2   9   4      597.41      625.81     10.91 o 
  -1   9   4     2198.60     2070.23     31.65 o 
   0   9   4        1.98        8.44      3.77 o 
   1   9   4     5033.74     5174.35     94.40 o 
   2   9   4      435.77      410.46     14.75 o 
   3   9   4      449.19      452.21     16.50 o 
   4   9   4      406.78      449.31     16.63 o 
   5   9   4      184.30      190.43     10.28 o 
   6   9   4       23.46       23.21      5.63 o 
   7   9   4      628.69      581.50     22.42 o 
  -8  10   4      481.62      481.48     59.11 o 
  -7  10   4        0.30       -3.29     11.55 o 
  -6  10   4      912.60      949.81     21.14 o 
  -5  10   4       55.34       50.38      6.14 o 
  -4  10   4     1824.28     1932.86     37.41 o 
  -3  10   4      240.06      238.06      6.32 o 
  -2  10   4     2196.61     2152.52     39.33 o 
  -1  10   4      787.24      787.51     16.95 o 
   0  10   4     2641.38     2646.81     49.90 o 
   1  10   4       32.82       29.00      2.66 o 
   2  10   4      625.43      679.39     14.99 o 
   3  10   4      197.57      176.08      9.49 o 
   4  10   4      988.00      935.79     29.39 o 
   5  10   4      140.84      119.40      8.57 o 
   6  10   4      392.50      371.38     16.48 o 
  -8  11   4        8.37       44.20      8.97 o 
  -7  11   4      801.65      813.84     21.17 o 
  -6  11   4      231.30      238.44      8.10 o 
  -5  11   4      892.14      902.14     21.95 o 
  -4  11   4       26.99       19.96      2.45 o 
  -3  11   4     3382.66     3596.23     65.82 o 
  -2  11   4      575.60      608.78     38.75 o 
  -1  11   4     1784.79     1784.54     34.95 o 
   0  11   4        0.01        8.67      2.23 o 
   1  11   4     3489.85     3637.95     67.65 o 
   2  11   4      342.37      296.72      9.37 o 
   3  11   4      944.10      974.94     30.21 o 
   4  11   4       68.59       54.82      6.29 o 
   5  11   4      811.59      846.06     28.15 o 
   6  11   4       23.67       44.27      6.88 o 
  -7  12   4       43.12       59.49     16.16 o 
  -6  12   4     1482.93     1384.45     29.04 o 
  -5  12   4        0.05       14.85      3.86 o 
  -4  12   4     1748.02     1784.65     28.78 o 
  -3  12   4      225.43      205.70     18.81 o 
  -2  12   4     1138.81     1185.54     41.83 o 
  -1  12   4       28.19       30.92      3.10 o 
   0  12   4     2146.69     2197.27     42.43 o 
   1  12   4        8.39       14.51      3.65 o 
   2  12   4      461.03      500.09     12.16 o 
   3  12   4        0.03       11.13      4.48 o 
   4  12   4      778.76      730.48     24.49 o 
   5  12   4       28.99       40.05      6.41 o 
   6  12   4      217.23      173.42     11.16 o 
  -7  13   4      340.60      350.86     38.62 o 
  -6  13   4       10.68       25.84     16.73 o 
  -5  13   4      935.93      885.72     19.87 o 
  -4  13   4      222.69      216.22      9.71 o 
  -3  13   4     1918.41     1978.44     98.75 o 
  -2  13   4      553.82      555.87     13.45 o 
  -1  13   4      854.29      868.84     32.43 o 
   0  13   4        3.03        4.70     11.96 o 
   1  13   4     1536.23     1550.36     25.41 o 
   2  13   4        4.51       30.35     17.02 o 
   3  13   4      921.00      840.58     27.26 o 
   4  13   4       45.54       55.09      5.99 o 
   5  13   4      661.55      604.47     22.34 o 
   6  13   4        0.85       -5.26      5.26 o 
  -7  14   4       59.08       21.28      5.72 o 
  -6  14   4      374.58      423.32     16.28 o 
  -5  14   4       26.27       19.97      3.55 o 
  -4  14   4      712.90      707.69     43.30 o 
  -3  14   4        5.04        9.54      2.88 o 
  -2  14   4     1235.70     1288.89     26.90 o 
  -1  14   4      476.79      468.15     18.16 o 
   0  14   4      208.85      202.97      6.89 o 
   1  14   4        0.69        4.82      5.49 o 
   2  14   4     1041.14      972.18     26.93 o 
   3  14   4      528.38      487.88     18.42 o 
   4  14   4     1444.93     1359.35     41.12 o 
   5  14   4       23.86       41.67      6.77 o 
  -6  15   4        0.14       32.37      7.23 o 
  -5  15   4      927.03      967.65     25.00 o 
  -4  15   4       79.96       67.46      4.48 o 
  -3  15   4     2980.09     3055.74    121.32 o 
  -2  15   4      548.78      579.03     21.24 o 
  -1  15   4      478.66      465.55     12.01 o 
   0  15   4      403.63      371.66     10.21 o 
   1  15   4      676.53      691.76     16.46 o 
   2  15   4      146.65      118.71      5.82 o 
   3  15   4     1916.32     1824.25     52.90 o 
   4  15   4       59.71       32.91      6.30 o 
   5  15   4      973.86      897.13     30.51 o 
  -5  16   4       19.09        0.88     18.36 o 
  -4  16   4     2089.02     2189.86     66.87 o 
  -3  16   4        4.21        8.77      5.28 o 
  -2  16   4     2032.99     2013.14     40.07 o 
  -1  16   4       87.50       77.66      4.57 o 
   0  16   4      479.92      461.85     12.13 o 
   1  16   4       27.43       31.44     11.69 o 
   2  16   4      284.64      297.92      9.46 o 
   3  16   4       73.95       46.69      6.59 o 
   4  16   4     1833.67     1684.69     49.92 o 
   5  16   4      144.65      146.91     10.62 o 
  -6  17   4        8.38       28.15      6.97 o 
  -5  17   4      973.67     1057.52     34.55 o 
  -4  17   4      496.69      516.67     19.73 o 
  -3  17   4      486.81      500.57     13.31 o 
  -2  17   4        0.06        0.44      3.16 o 
  -1  17   4     1224.47     1200.63     31.92 o 
   0  17   4      182.06      162.85     10.58 o 
   1  17   4      389.84      368.72     26.87 o 
   2  17   4        0.70       12.49      5.55 o 
   3  17   4      503.36      471.45     18.75 o 
   4  17   4        0.25        9.41      6.10 o 
  -5  18   4        3.62       25.60      7.22 o 
  -4  18   4      494.76      526.96     21.15 o 
  -3  18   4       33.94       35.91     23.92 o 
  -2  18   4     1551.47     1652.32     34.17 o 
  -1  18   4        0.33       11.21      5.80 o 
   0  18   4      845.93      836.18     19.33 o 
   1  18   4        4.41       13.57      9.19 o 
   2  18   4     1045.19     1009.37     32.60 o 
   3  18   4       17.23        1.07      5.04 o 
   4  18   4      783.58      750.21     26.73 o 
  -5  19   4      520.79      566.44     22.40 o 
  -4  19   4       21.88        2.33      6.96 o 
  -3  19   4     1129.54     1190.39     38.95 o 
  -2  19   4       33.51       42.42      5.27 o 
  -1  19   4     1348.47     1356.50     48.07 o 
   0  19   4       25.74       38.80     11.72 o 
   1  19   4      452.08      442.53     12.78 o 
   2  19   4        0.03       10.25      5.45 o 
   3  19   4      615.70      527.15     20.91 o 
  -4  20   4      555.43      535.80     22.31 o 
  -3  20   4       61.84       50.77      7.53 o 
  -2  20   4      485.77      550.17     22.46 o 
  -1  20   4      135.24      144.50     11.23 o 
   0  20   4     1016.86      966.63     33.06 o 
   1  20   4       23.34       29.22      4.71 o 
   2  20   4      806.38      753.37     26.69 o 
  -3  21   4       48.93       46.69      8.04 o 
  -2  21   4      164.83      153.50     11.74 o 
  -1  21   4      467.07      435.34     19.60 o 
   0  21   4       33.29       33.01      7.49 o 
   1  21   4      609.90      527.10     21.58 o 
  -1  22   4       56.81       59.26      9.87 o 
  -9   0   5      378.24      423.25     18.63 o 
  -7   0   5      176.47      166.33      9.73 o 
  -5   0   5     8524.82     9486.51    242.55 o 
  -3   0   5     7636.99     7464.86    190.19 o 
  -1   0   5    12538.68    12794.14    322.85 o 
   1   0   5     7909.35     8270.47    209.88 o 
   3   0   5     4305.70     4528.03    117.35 o 
   5   0   5      583.89      609.63     20.55 o 
   7   0   5      851.84      828.35     27.68 o 
  -9   1   5       18.79       41.75     17.92 o 
  -8   1   5      626.60      655.21     25.22 o 
  -7   1   5        0.13       15.39      3.57 o 
  -6   1   5     1443.58     1440.78     29.75 o 
  -5   1   5       48.83       46.80      7.23 o 
  -4   1   5     2020.05     2159.41     44.16 o 
  -3   1   5      582.20      624.66     18.34 o 
  -2   1   5     1992.19     1910.52     35.93 o 
  -1   1   5      325.19      353.25      8.14 o 
   0   1   5     5881.86     6375.69    114.81 o 
   1   1   5       16.13       22.34      5.33 o 
   2   1   5     5203.44     5389.19     97.75 o 
   3   1   5       93.21       93.49      6.31 o 
   4   1   5      804.12      887.39     18.99 o 
   5   1   5       10.42       17.58      3.30 o 
   6   1   5     1029.41      999.38     22.12 o 
   7   1   5        5.97       22.99      4.80 o 
  -9   2   5      954.03     1010.63     35.27 o 
  -8   2   5       33.90       34.39      4.56 o 
  -7   2   5     2654.14     2737.55     80.15 o 
  -6   2   5      192.88      198.37      7.01 o 
  -5   2   5     3360.23     3462.82     64.90 o 
  -4   2   5      163.53      160.34      7.15 o 
  -3   2   5     8710.46     8655.94    155.59 o 
  -2   2   5     1998.11     2148.18     40.18 o 
  -1   2   5     6145.19     6332.97    114.03 o 
   0   2   5      164.95      188.17      5.03 o 
   1   2   5     2779.31     2850.40     52.47 o 
   2   2   5      214.90      234.29      6.46 o 
   3   2   5     2965.50     2902.17     54.28 o 
   4   2   5       15.74       29.18     23.44 o 
   5   2   5     1749.04     1620.24     35.20 o 
   6   2   5        5.42        9.74     20.93 o 
   7   2   5      864.44      834.29     25.30 o 
  -9   3   5        2.66        9.91     16.66 o 
  -8   3   5     1279.28     1338.77     29.33 o 
  -7   3   5        0.00       -3.72      3.72 o 
  -6   3   5     3721.74     3900.75     73.34 o 
  -5   3   5      213.35      217.41     11.36 o 
  -4   3   5     1987.01     2012.35     38.56 o 
  -3   3   5       28.06       23.85      4.19 o 
  -2   3   5     2018.93     2142.03     40.05 o 
  -1   3   5      229.82      234.01      5.92 o 
   0   3   5     2408.53     2580.32     47.64 o 
   1   3   5      321.34      343.64      6.46 o 
   2   3   5     7259.12     7917.23    142.47 o 
   3   3   5       22.04       37.92      6.17 o 
   4   3   5     3397.34     3378.68     63.27 o 
   5   3   5        3.94       -0.81     15.47 o 
   6   3   5      891.88      881.05     20.09 o 
   7   3   5       52.26       33.07      6.63 o 
  -9   4   5      693.05      722.29     18.83 o 
  -8   4   5      163.88      173.99     18.34 o 
  -7   4   5     1862.19     1982.49     40.11 o 
  -6   4   5       83.06       70.16      4.10 o 
  -5   4   5     4100.36     4294.35     79.64 o 
  -4   4   5        1.98       -0.69      8.06 o 
  -3   4   5     2293.62     2295.41     43.06 o 
  -2   4   5      821.14      903.51     18.11 o 
  -1   4   5     2209.65     2184.24     40.65 o 
   0   4   5      342.82      328.76     10.09 o 
   1   4   5      815.21      825.68     16.65 o 
   2   4   5       16.63       13.51      9.68 o 
   3   4   5     1680.73     1809.11     41.09 o 
   4   4   5       54.08       78.18     13.83 o 
   5   4   5      857.17      830.56     43.92 o 
   6   4   5        0.05       -3.08      5.83 o 
   7   4   5      613.53      559.64     21.30 o 
  -9   5   5        0.88       10.45      5.05 o 
  -8   5   5     1898.70     1973.90     57.40 o 
  -7   5   5       57.51       55.01      4.40 o 
  -6   5   5     2721.43     2859.50     54.97 o 
  -5   5   5      879.01      975.76     20.85 o 
  -4   5   5     2683.02     2748.27    107.14 o 
  -3   5   5        8.12       -1.44      2.48 o 
  -2   5   5     2039.55     1907.73     35.91 o 
  -1   5   5      150.17      187.86      5.07 o 
   0   5   5     2645.50     2738.26     50.36 o 
   1   5   5      765.34      882.95     17.57 o 
   2   5   5     2257.04     2311.27     49.69 o 
   3   5   5       10.80       13.11      6.06 o 
   4   5   5     3021.26     3093.60     58.24 o 
   5   5   5      848.18      832.50     27.41 o 
   6   5   5      978.56      967.77     31.74 o 
   7   5   5       23.96        7.97      6.17 o 
  -8   6   5        0.05        1.23     10.83 o 
  -7   6   5      801.62      772.29     18.34 o 
  -6   6   5        6.96        5.99      2.65 o 
  -5   6   5     1498.32     1572.09     63.38 o 
  -4   6   5      447.09      478.48     11.30 o 
  -3   6   5     2723.10     2773.79     51.64 o 
  -2   6   5      267.26      246.78      6.30 o 
  -1   6   5     2445.83     2432.59     78.12 o 
   0   6   5     1298.66     1395.82     26.58 o 
   1   6   5     3693.89     3668.01     66.91 o 
   2   6   5      213.43      190.58      8.08 o 
   3   6   5      772.69      779.53     24.86 o 
   4   6   5        3.25       14.28      4.12 o 
   5   6   5     1186.06     1254.14     38.17 o 
   6   6   5      188.86      147.34      9.90 o 
   7   6   5      127.96      147.37     10.22 o 
  -8   7   5      858.97      873.96     38.21 o 
  -7   7   5       99.97       97.14      6.20 o 
  -6   7   5      926.69      978.50     26.81 o 
  -5   7   5       10.77        3.70      4.22 o 
  -4   7   5      558.90      516.44     11.96 o 
  -3   7   5        2.99        7.61      4.33 o 
  -2   7   5     4358.81     4307.55     78.41 o 
  -1   7   5        0.01        4.93      8.11 o 
   0   7   5     8667.27     8587.81    153.79 o 
   1   7   5     1682.27     1695.91     46.74 o 
   2   7   5     2858.61     3075.17     82.00 o 
   3   7   5       10.13        9.00      3.97 o 
   4   7   5     1653.45     1638.77     47.38 o 
   5   7   5      165.85      147.85      9.24 o 
   6   7   5      379.70      380.80     16.68 o 
  -8   8   5       15.20       26.10      9.93 o 
  -7   8   5      274.36      314.52     20.48 o 
  -6   8   5        3.31       12.21     19.56 o 
  -5   8   5      937.18      889.78     21.78 o 
  -4   8   5       11.38        6.45      3.01 o 
  -3   8   5     2803.78     2770.63     51.67 o 
  -2   8   5      526.00      566.48     12.10 o 
  -1   8   5     1297.65     1232.98     32.38 o 
   0   8   5      148.21      151.21      7.29 o 
   1   8   5      957.29      930.57     27.76 o 
   2   8   5       29.52       42.79      5.66 o 
   3   8   5      196.60      187.10     10.12 o 
   4   8   5      198.26      167.40      9.37 o 
   5   8   5       74.28       72.82      7.09 o 
   6   8   5        1.20       -3.87      3.87 o 
  -8   9   5      306.49      313.45     11.38 o 
  -7   9   5        0.09       -7.72      7.72 o 
  -6   9   5      373.23      380.92     10.85 o 
  -5   9   5        4.73       -1.34      2.44 o 
  -4   9   5     2743.27     2767.50    106.99 o 
  -3   9   5      209.97      221.61      6.27 o 
  -2   9   5     2727.98     2577.88     78.41 o 
  -1   9   5       32.20       18.56      3.27 o 
   0   9   5      872.68      932.48     27.79 o 
   1   9   5      241.46      246.19     10.26 o 
   2   9   5     1815.47     1902.41     53.11 o 
   3   9   5        0.15        7.75      4.54 o 
   4   9   5     1855.54     1869.78     53.73 o 
   5   9   5       30.47       37.67      6.19 o 
   6   9   5      203.14      186.90     11.63 o 
  -8  10   5       35.02       18.13     16.52 o 
  -7  10   5      431.87      432.27     24.04 o 
  -6  10   5      518.89      487.92     15.04 o 
  -5  10   5      807.98      983.12    125.73 o 
  -4  10   5        0.75        4.37      3.97 o 
  -3  10   5     2290.65     2200.27     59.83 o 
  -2  10   5      170.59      174.30      7.97 o 
  -1  10   5     1625.41     1688.88     46.90 o 
   0  10   5       26.45       21.97      3.80 o 
   1  10   5     1978.29     2055.91     56.44 o 
   2  10   5       44.62       50.54      5.92 o 
   3  10   5     1007.75     1069.07     33.21 o 
   4  10   5       19.08       12.64      5.10 o 
   5  10   5     1415.67     1428.24     43.55 o 
   6  10   5       43.49       61.23      7.90 o 
  -8  11   5      634.63      618.00     16.59 o 
  -7  11   5       18.15       13.62      4.46 o 
  -6  11   5      622.54      583.62     14.58 o 
  -5  11   5      137.80      113.38     18.77 o 
  -4  11   5     1079.48     1052.68     31.52 o 
  -3  11   5      103.80      106.66      6.37 o 
  -2  11   5        9.93        9.81      3.07 o 
  -1  11   5      484.34      468.26     16.08 o 
   0  11   5      542.74      568.29     18.86 o 
   1  11   5      682.05      701.01     22.34 o 
   2  11   5      621.80      596.85     20.65 o 
   3  11   5       58.27       50.10      6.83 o 
   4  11   5      632.13      641.76     22.93 o 
   5  11   5      275.49      272.23     13.53 o 
   6  11   5      348.21      262.80     14.43 o 
  -7  12   5      583.24      611.95     15.86 o 
  -6  12   5       20.96       11.58      5.41 o 
  -5  12   5     1876.66     1872.34     53.03 o 
  -4  12   5       80.25       73.55      6.22 o 
  -3  12   5     2343.84     2163.32     59.25 o 
  -2  12   5      720.71      676.09     15.74 o 
  -1  12   5      442.71      414.36     10.69 o 
   0  12   5      156.25      127.87      7.50 o 
   1  12   5      945.76      880.97     26.96 o 
   2  12   5       23.95       38.38      6.08 o 
   3  12   5      539.63      586.81     21.43 o 
   4  12   5       25.76       28.42      5.51 o 
   5  12   5     1048.22     1013.44     33.30 o 
  -7  13   5        5.09       -4.96      4.96 o 
  -6  13   5      205.67      201.76     10.40 o 
  -5  13   5      109.92      112.81      7.84 o 
  -4  13   5     1225.04     1220.37     36.05 o 
  -3  13   5        9.82        6.07      2.89 o 
  -2  13   5     1475.90     1450.62     29.78 o 
  -1  13   5      179.46      184.49      6.39 o 
   0  13   5     1150.49     1117.33     23.68 o 
   1  13   5       55.88       49.62      5.15 o 
   2  13   5      963.49      916.30     29.11 o 
   3  13   5       56.27       55.07      7.34 o 
   4  13   5      610.33      655.16     23.79 o 
   5  13   5        1.70       11.27      6.97 o 
  -7  14   5      745.60      833.67     28.16 o 
  -6  14   5        1.76        7.80      6.29 o 
  -5  14   5      313.79      316.60     13.37 o 
  -4  14   5      172.29      167.34      8.85 o 
  -3  14   5      861.32      862.01     26.90 o 
  -2  14   5      162.82      150.80      9.16 o 
  -1  14   5     3431.17     3361.04     63.87 o 
   0  14   5      230.13      207.26      7.31 o 
   1  14   5     1233.43     1261.14     21.69 o 
   2  14   5       74.34       58.04      6.52 o 
   3  14   5     1203.41     1151.44     36.27 o 
   4  14   5      101.81       93.46      8.03 o 
   5  14   5      306.83      314.07     15.44 o 
  -6  15   5      609.67      541.34     20.19 o 
  -5  15   5       36.34       20.31      5.81 o 
  -4  15   5      243.92      246.03      8.20 o 
  -3  15   5       98.20       88.17     10.43 o 
  -2  15   5     1322.19     1264.93     26.95 o 
  -1  15   5       65.78       67.77      4.43 o 
   0  15   5     2070.05     2042.50     40.63 o 
   1  15   5       41.43       38.27      3.93 o 
   2  15   5      432.25      399.96     16.60 o 
   3  15   5       23.28       26.97      5.96 o 
   4  15   5       21.35       10.37      5.44 o 
  -6  16   5       26.03       43.15      7.18 o 
  -5  16   5      317.70      352.46     14.56 o 
  -4  16   5       52.13       35.32      4.70 o 
  -3  16   5     1208.21     1265.51     27.19 o 
  -2  16   5       33.46       31.11     11.26 o 
  -1  16   5     3191.62     3166.51     60.98 o 
   0  16   5       13.16       26.10     22.77 o 
   1  16   5      977.26      961.23     21.78 o 
   2  16   5      199.15      184.50     11.58 o 
   3  16   5       65.52       75.66      7.97 o 
   4  16   5       13.35       -4.24      5.45 o 
  -5  17   5        4.54       -1.94      5.32 o 
  -4  17   5      988.74     1019.05     31.84 o 
  -3  17   5       17.84       35.90      7.51 o 
  -2  17   5     1257.20     1258.66     32.89 o 
  -1  17   5        0.66        8.07      3.72 o 
   0  17   5     1673.37     1717.61     37.89 o 
   1  17   5      112.20       85.97      5.55 o 
   2  17   5      861.41      916.21     30.48 o 
   3  17   5        0.38       -5.56      5.56 o 
   4  17   5      467.63      457.68     19.30 o 
  -4  18   5      128.49      127.85      6.68 o 
  -3  18   5      113.76      125.50     16.26 o 
  -2  18   5       42.46       44.74      9.72 o 
  -1  18   5      918.90      895.83     20.90 o 
   0  18   5       36.11       35.42      4.63 o 
   1  18   5      256.91      248.08     16.30 o 
   2  18   5       27.15       18.92      7.15 o 
   3  18   5      528.77      477.90     20.61 o 
  -4  19   5      325.35      337.37     16.18 o 
  -3  19   5        5.69       -8.59      8.59 o 
  -2  19   5      862.10      887.14     47.01 o 
  -1  19   5        0.58        9.70      4.38 o 
   0  19   5      790.12      787.22     18.94 o 
   1  19   5       12.71       14.06     19.11 o 
   2  19   5      461.93      489.50     20.74 o 
  -3  20   5      899.20      905.63     31.92 o 
  -2  20   5        0.39       16.64      4.67 o 
  -1  20   5      253.56      277.36     18.30 o 
   0  20   5       35.43       37.80     11.14 o 
   1  20   5      365.74      366.98     11.89 o 
  -2  21   5      712.27      751.99     28.46 o 
  -1  21   5       16.16       26.01      8.84 o 
   0  21   5      234.75      230.54     13.35 o 
  -8   0   6       31.82       43.31      7.06 o 
  -6   0   6       41.77       44.11      5.23 o 
  -4   0   6     5513.66     5397.50    139.58 o 
  -2   0   6    11980.52    12220.66    309.23 o 
   0   0   6       19.90       22.34      2.70 o 
   2   0   6     1901.36     2083.04     56.19 o 
   4   0   6      195.24      197.28      9.30 o 
   6   0   6      217.51      194.62     10.62 o 
  -9   1   6      949.74     1045.36     25.06 o 
  -8   1   6        0.21      -10.52     12.03 o 
  -7   1   6      615.34      677.53     24.65 o 
  -6   1   6       61.32       66.34      4.53 o 
  -5   1   6     7890.97     7864.50    142.96 o 
  -4   1   6       63.69       53.19      8.65 o 
  -3   1   6     4519.87     4505.91     82.46 o 
  -2   1   6     1263.64     1380.29     26.96 o 
  -1   1   6     1191.67     1209.20     24.73 o 
   0   1   6      357.06      317.05     16.02 o 
   1   1   6     3349.73     3658.04     67.32 o 
   2   1   6        8.60       13.80      2.53 o 
   3   1   6     1878.48     2002.87     38.86 o 
   4   1   6      134.70      148.66      5.69 o 
   5   1   6      954.84      919.23     20.60 o 
   6   1   6        2.15        1.78     15.49 o 
  -8   2   6      527.46      551.82     15.15 o 
  -7   2   6       26.49       24.97      7.42 o 
  -6   2   6     4283.45     4666.96    115.97 o 
  -5   2   6      498.59      511.76     12.58 o 
  -4   2   6     2856.01     2976.63     55.93 o 
  -3   2   6       13.37       15.86      2.10 o 
  -2   2   6     3406.93     3606.42     66.35 o 
  -1   2   6      260.44      255.15      6.82 o 
   0   2   6      210.28      172.75     10.42 o 
   1   2   6      118.41       94.18     22.62 o 
   2   2   6     4859.31     5384.36     98.18 o 
   3   2   6       22.80       35.37      3.26 o 
   4   2   6      393.73      373.15     20.13 o 
   5   2   6       18.33       18.37      6.56 o 
   6   2   6      122.44      101.80      9.14 o 
  -8   3   6        1.80        6.65     11.20 o 
  -7   3   6      963.25     1015.65     22.89 o 
  -6   3   6       17.36        5.56      6.29 o 
  -5   3   6     2173.47     2276.29     44.12 o 
  -4   3   6      578.10      571.57     18.15 o 
  -3   3   6      744.42      744.42     15.85 o 
  -2   3   6       53.71       63.16      3.03 o 
  -1   3   6     2297.60     2408.50     45.09 o 
   0   3   6       39.81       45.23      7.08 o 
   1   3   6     1802.68     1873.80     35.66 o 
   2   3   6      146.40      134.84      5.03 o 
   3   3   6     2543.37     2599.58     49.34 o 
   4   3   6      245.95      233.86      7.31 o 
   5   3   6     3027.82     3117.08     85.28 o 
   6   3   6       93.34       88.23      8.45 o 
  -8   4   6     1120.99     1097.24     25.02 o 
  -7   4   6        0.95      -11.80     11.80 o 
  -6   4   6      462.67      460.18     12.24 o 
  -5   4   6      178.02      172.51     16.41 o 
  -4   4   6      743.70      750.76     16.29 o 
  -3   4   6     1877.98     1973.90     37.70 o 
  -2   4   6     5012.32     5188.10     94.33 o 
  -1   4   6      450.10      505.13     13.15 o 
   0   4   6     4511.21     4619.94     84.17 o 
   1   4   6      866.61      870.36     28.25 o 
   2   4   6     1473.68     1588.21     75.63 o 
   3   4   6        6.18       10.53      7.61 o 
   4   4   6     1892.73     1977.07     55.84 o 
   5   4   6      213.83      216.86     11.46 o 
   6   4   6     1294.56     1247.87     39.58 o 
  -8   5   6       47.64       54.54     21.55 o 
  -7   5   6     2057.20     2071.20     41.96 o 
  -6   5   6      439.19      440.14     26.84 o 
  -5   5   6      790.65      807.84     24.58 o 
  -4   5   6        0.16       -1.76      1.76 o 
  -3   5   6      679.17      670.65     20.25 o 
  -2   5   6      690.31      711.08     30.45 o 
  -1   5   6     1864.44     1884.90     35.78 o 
   0   5   6      508.11      492.45     18.01 o 
   1   5   6     1142.27     1216.09     23.98 o 
   2   5   6        9.29        6.21      9.70 o 
   3   5   6      953.17     1055.62     32.37 o 
   4   5   6      210.71      224.58     10.97 o 
   5   5   6     1308.62     1364.33     41.47 o 
   6   5   6        2.45        5.41      5.64 o 
  -8   6   6     1050.86     1138.55     46.12 o 
  -7   6   6       43.65       33.97      5.49 o 
  -6   6   6     1488.10     1459.12     31.38 o 
  -5   6   6      154.75      140.59      5.61 o 
  -4   6   6     3213.99     3397.57     63.49 o 
  -3   6   6       43.20       44.35      2.79 o 
  -2   6   6     5208.91     5057.95     92.04 o 
  -1   6   6      239.59      254.94      6.57 o 
   0   6   6     6488.35     6729.82    121.44 o 
   1   6   6      794.59      795.66     24.56 o 
   2   6   6     1617.10     1775.44     50.20 o 
   3   6   6       10.92       12.80      5.19 o 
   4   6   6      745.90      851.27     27.95 o 
   5   6   6        7.86       19.36      5.79 o 
   6   6   6     1478.77     1448.04     44.94 o 
  -8   7   6        6.11       24.66      8.92 o 
  -7   7   6      988.45     1024.53     23.26 o 
  -6   7   6      550.14      537.85     13.73 o 
  -5   7   6      175.61      180.57     11.73 o 
  -4   7   6       17.13       19.74      2.75 o 
  -3   7   6     2014.37     1928.57     36.98 o 
  -2   7   6       40.68       49.13      7.62 o 
  -1   7   6     3156.52     3416.01     90.38 o 
   0   7   6      249.99      281.67     11.29 o 
   1   7   6     1278.56     1267.95     36.75 o 
   2   7   6      730.30      738.57     24.40 o 
   3   7   6      373.44      406.34     16.33 o 
   4   7   6      134.97      133.88      9.11 o 
   5   7   6      652.69      674.48     24.20 o 
   6   7   6      162.62      189.51     12.18 o 
  -8   8   6      459.18      443.13     18.79 o 
  -7   8   6      266.52      251.62      9.00 o 
  -6   8   6      475.27      481.89     12.73 o 
  -5   8   6      248.35      277.84     10.18 o 
  -4   8   6     2640.92     2678.28    143.71 o 
  -3   8   6      407.29      409.55     17.91 o 
  -2   8   6     5111.79     4970.89    129.27 o 
  -1   8   6       91.48       81.21      5.62 o 
   0   8   6     5511.96     5721.46    148.40 o 
   1   8   6      739.20      730.98     23.35 o 
   2   8   6       12.93       17.06      5.16 o 
   3   8   6        9.51       15.65      5.14 o 
   4   8   6      960.26     1029.06     33.13 o 
   5   8   6        0.09        6.18      6.40 o 
   6   8   6      483.01      458.22     19.82 o 
  -8   9   6       26.92       49.00     12.19 o 
  -7   9   6     1473.10     1497.56     31.90 o 
  -6   9   6       27.17       27.34     10.74 o 
  -5   9   6     1019.19     1071.47     22.88 o 
  -4   9   6       26.75       28.86     11.45 o 
  -3   9   6     2688.08     2733.52     73.60 o 
  -2   9   6      278.20      280.63     11.33 o 
  -1   9   6     1774.20     1720.10     48.16 o 
   0   9   6        2.68        9.26      3.39 o 
   1   9   6      415.89      421.77     15.51 o 
   2   9   6       85.28      115.78      8.72 o 
   3   9   6     1994.26     2084.26     59.45 o 
   4   9   6       25.82       55.82      7.75 o 
   5   9   6      419.15      413.18     17.65 o 
   6   9   6        2.61       13.67      7.42 o 
  -7  10   6        1.74       22.85      4.54 o 
  -6  10   6     1466.59     1431.54     43.91 o 
  -5  10   6       93.41       72.07      6.28 o 
  -4  10   6     2149.05     2171.76     60.15 o 
  -3  10   6      561.02      524.98     18.03 o 
  -2  10   6       33.52       35.18      4.31 o 
  -1  10   6       21.08       15.04      4.00 o 
   1  10   6       28.05       29.84      4.60 o 
   2  10   6     1889.96     2055.67     58.14 o 
   3  10   6      159.21      158.69     10.81 o 
   4  10   6      984.28     1040.59     33.85 o 
   5  10   6        3.73       23.37      6.78 o 
  -7  11   6     1340.74     1371.85     42.02 o 
  -6  11   6      180.66      181.91     10.34 o 
  -5  11   6      834.70      795.82     26.19 o 
  -4  11   6       25.05       26.94      4.60 o 
  -3  11   6     1614.79     1609.20     45.67 o 
  -2  11   6       74.66       58.81      5.46 o 
  -1  11   6       72.34       58.67      5.31 o 
   0  11   6       33.78       21.55      4.43 o 
   1  11   6     2950.97     2842.02     77.07 o 
   2  11   6        4.06       -4.05      4.66 o 
   3  11   6     2802.17     2938.22     81.37 o 
   4  11   6        4.89        3.87      5.67 o 
   5  11   6      425.21      443.55     18.94 o 
  -7  12   6       81.24       82.48      8.62 o 
  -6  12   6      267.42      279.12     13.01 o 
  -5  12   6        0.09       -3.96      3.96 o 
  -4  12   6      904.52      878.88     27.68 o 
  -2  12   6      295.71      243.93     10.76 o 
  -1  12   6      195.16      184.60      9.00 o 
   0  12   6     1014.08      990.39     30.49 o 
   1  12   6      703.77      687.12     22.79 o 
   2  12   6     1184.65     1219.35     37.68 o 
   3  12   6      129.39      119.43      9.98 o 
   4  12   6      783.80      825.78     29.03 o 
   5  12   6        0.01       -1.98      6.23 o 
  -7  13   6      878.95      927.95     30.93 o 
  -6  13   6      406.18      410.50     16.74 o 
  -5  13   6     1148.59     1142.71     35.17 o 
  -4  13   6       17.93       16.05      5.29 o 
  -3  13   6     1349.03     1251.48     37.16 o 
  -2  13   6       32.78       34.28      5.57 o 
  -1  13   6     1440.91     1318.77     38.61 o 
   0  13   6      346.54      322.07     13.40 o 
   1  13   6     2706.17     2666.80     72.91 o 
   2  13   6        0.73       12.51      5.97 o 
   3  13   6     2145.55     2193.31     63.23 o 
   4  13   6       15.11       19.48      7.65 o 
  -6  14   6      592.80      618.45     22.40 o 
  -5  14   6        0.77       -0.78      5.12 o 
  -4  14   6      686.45      654.46     22.09 o 
  -3  14   6        0.06       19.43      4.64 o 
  -2  14   6      795.60      758.51     24.74 o 
  -1  14   6      310.77      343.00     13.72 o 
   0  14   6     1845.39     1954.78     55.40 o 
   1  14   6      702.24      744.72     24.62 o 
   2  14   6      379.52      421.78     17.63 o 
   3  14   6        5.20       -1.74      5.52 o 
   4  14   6      469.10      477.54     20.40 o 
  -6  15   6      107.08      105.86      8.59 o 
  -5  15   6      687.66      731.41     24.72 o 
  -4  15   6       64.17       76.66      6.99 o 
  -3  15   6      912.75      862.17     27.63 o 
  -2  15   6       35.07       19.25      4.72 o 
  -1  15   6     1385.71     1406.96     41.49 o 
   0  15   6       35.23       22.72      5.07 o 
   1  15   6     1023.16      975.34     49.88 o 
   2  15   6        3.46       -5.09      5.09 o 
   3  15   6      273.66      263.19     14.52 o 
   4  15   6        9.56        8.16      6.48 o 
  -5  16   6        0.48       -5.31      5.31 o 
  -4  16   6      335.27      363.04     14.91 o 
  -3  16   6       23.11       27.45      6.35 o 
  -2  16   6     1538.33     1513.94     43.99 o 
  -1  16   6        4.16        2.80      4.66 o 
   0  16   6      839.94      803.96     26.38 o 
   1  16   6       57.88       52.25      9.72 o 
   2  16   6      625.76      642.96     24.29 o 
   3  16   6       17.33       20.35      6.63 o 
  -5  17   6      560.30      538.41     19.84 o 
  -4  17   6       47.33       34.27      6.45 o 
  -2  17   6       63.97       57.76      6.49 o 
  -1  17   6      826.37      850.48     27.91 o 
   0  17   6      193.06      222.48     11.36 o 
   1  17   6      633.78      660.29     24.87 o 
   2  17   6        0.55       10.08      7.30 o 
   3  17   6      221.96      215.86     13.59 o 
  -4  18   6      421.80      403.29     16.55 o 
  -3  18   6      155.72      142.55      9.22 o 
  -2  18   6      478.17      529.75     19.40 o 
  -1  18   6        6.60       -2.39      5.06 o 
   0  18   6      444.82      482.64     18.21 o 
   1  18   6       16.44       29.81      8.97 o 
   2  18   6      573.23      592.47     23.56 o 
  -3  19   6        4.46        6.86      5.59 o 
  -2  19   6       30.87       55.10     14.55 o 
  -1  19   6      181.62      184.56      8.14 o 
   0  19   6       20.20       18.19      6.34 o 
   1  19   6      538.51      560.58     22.78 o 
  -2  20   6      856.05      852.27     33.20 o 
  -1  20   6        4.61       15.59     15.19 o 
   0  20   6      254.40      220.97     13.15 o 
  -7   0   7     1932.18     2014.06     57.93 o 
  -5   0   7       21.52       14.05      4.00 o 
  -3   0   7     4529.08     4359.16    113.51 o 
  -1   0   7     3851.51     4174.85    108.78 o 
   1   0   7     4032.20     4447.22    115.68 o 
   3   0   7     1966.62     2169.17     60.01 o 
   5   0   7      141.07      169.58      9.88 o 
  -8   1   7      423.19      429.79     12.78 o 
  -7   1   7       73.03       74.88     16.57 o 
  -6   1   7     1275.24     1271.60     27.14 o 
  -5   1   7      244.33      252.04      7.88 o 
  -4   1   7     1017.68      953.77     20.29 o 
  -3   1   7        6.23       19.41      3.35 o 
  -2   1   7     1079.88     1090.53     22.15 o 
  -1   1   7       27.94       45.40      3.10 o 
   0   1   7      687.65      749.83     16.04 o 
   1   1   7      178.42      151.78      9.12 o 
   2   1   7      809.28      943.43     20.10 o 
   3   1   7      282.68      341.77      9.63 o 
   4   1   7      566.43      621.53     14.94 o 
   5   1   7       58.65       60.37     11.62 o 
  -8   2   7       24.04       40.94      5.36 o 
  -7   2   7      528.49      581.30     27.05 o 
  -6   2   7       53.69       60.98      4.25 o 
  -5   2   7      555.71      537.77     13.29 o 
  -4   2   7      201.47      186.26      6.16 o 
  -3   2   7     3040.39     3199.28     67.37 o 
  -2   2   7      201.63      192.02      6.39 o 
  -1   2   7     2088.80     2285.43     43.42 o 
   0   2   7      436.31      424.34     10.14 o 
   1   2   7     1297.67     1336.34     38.26 o 
   2   2   7       32.29       41.09      3.67 o 
   3   2   7     1195.94     1330.22     32.51 o 
   4   2   7      288.77      292.31     10.09 o 
   5   2   7      672.00      758.93     26.17 o 
   6   2   7       40.95       33.84      7.58 o 
  -8   3   7      457.34      495.29     14.39 o 
  -7   3   7       87.01       69.04      5.10 o 
  -6   3   7     1537.14     1604.37     33.08 o 
  -5   3   7       99.10       91.50      4.70 o 
  -4   3   7     1385.84     1356.88     27.47 o 
  -3   3   7      394.14      390.79     18.53 o 
  -2   3   7     2184.60     2191.39     56.25 o 
  -1   3   7       97.69      102.63      4.36 o 
   0   3   7     1785.26     1752.69     33.93 o 
   1   3   7      144.24      170.39      6.93 o 
   2   3   7      224.51      237.29      7.60 o 
   3   3   7      601.11      633.46     16.14 o 
   4   3   7      583.88      611.48     21.56 o 
   5   3   7      611.72      593.92     22.02 o 
   6   3   7      973.76      868.45     30.32 o 
  -8   4   7        1.25       -6.81     15.36 o 
  -7   4   7      505.57      510.88     13.98 o 
  -6   4   7      225.35      219.76     17.19 o 
  -5   4   7      536.85      526.07     27.54 o 
  -4   4   7      747.58      705.26     15.81 o 
  -3   4   7     2511.71     2543.73     48.15 o 
  -2   4   7       18.69       19.50      2.47 o 
  -1   4   7     3788.36     4048.66     74.61 o 
   0   4   7      170.35      185.21     14.18 o 
   1   4   7     2460.31     2577.75     57.92 o 
   2   4   7        0.22       -0.27      4.09 o 
   3   4   7      572.77      661.01     23.15 o 
   4   4   7        6.04       14.99      5.87 o 
   5   4   7      468.08      512.29     20.12 o 
   6   4   7        1.79        0.22      6.62 o 
  -8   5   7     1124.19     1288.46     61.43 o 
  -7   5   7       25.54       37.05      5.04 o 
  -6   5   7     1533.87     1682.56     36.88 o 
  -5   5   7       76.96       75.15      4.35 o 
  -4   5   7     1870.53     1890.24     83.08 o 
  -3   5   7      213.76      205.08      6.34 o 
  -2   5   7     2946.72     2916.63     72.59 o 
  -1   5   7      161.22      170.93      8.46 o 
   0   5   7     2213.69     2412.40     65.67 o 
   1   5   7        5.63        2.76      3.86 o 
   2   5   7      565.30      639.90     22.43 o 
   3   5   7       18.70       30.66      6.62 o 
   4   5   7      963.20     1078.47     34.30 o 
   5   5   7       71.44       64.04      7.95 o 
  -8   6   7       65.46       62.63      6.27 o 
  -7   6   7      788.13      904.94     22.81 o 
  -6   6   7      334.36      314.13      9.80 o 
  -5   6   7     1007.26     1018.51     21.92 o 
  -4   6   7      432.33      417.31     10.68 o 
  -3   6   7      894.25      836.32     17.83 o 
  -2   6   7      130.36      144.30      9.02 o 
  -1   6   7     1810.73     1791.44     50.10 o 
   0   6   7       41.12       49.86      4.85 o 
   1   6   7      811.36      764.16     24.42 o 
   2   6   7      207.06      227.96     11.89 o 
   3   6   7      505.14      618.11     22.71 o 
   4   6   7      177.39      201.18     12.02 o 
   5   6   7      441.12      474.05     19.34 o 
  -8   7   7      834.88      824.81     23.63 o 
  -7   7   7       10.46        7.58     15.32 o 
  -6   7   7     2417.68     2653.01     51.90 o 
  -5   7   7      452.91      439.71     11.47 o 
  -4   7   7     3592.74     3620.18     67.69 o 
  -3   7   7       24.09       26.27      2.84 o 
  -2   7   7     2615.71     2533.94     68.89 o 
  -1   7   7        3.63       -1.64      3.25 o 
   0   7   7     1233.87     1288.49     37.81 o 
   1   7   7      380.17      354.17     14.09 o 
   2   7   7     2825.34     3118.16     85.13 o 
   3   7   7       15.63       27.14      6.55 o 
   4   7   7     1490.76     1593.85     48.01 o 
   5   7   7       67.55       49.05      7.43 o 
  -8   8   7        0.24       -2.77     13.37 o 
  -7   8   7      638.29      671.31     24.26 o 
  -6   8   7      130.82      118.40      5.92 o 
  -5   8   7     1988.94     1996.88     39.51 o 
  -4   8   7       55.28       56.83      5.70 o 
  -3   8   7      371.95      365.54     14.11 o 
  -2   8   7       25.05       30.92      4.31 o 
  -1   8   7     3075.82     3295.04     88.21 o 
   0   8   7       25.97        9.50      3.65 o 
   1   8   7     4831.80     4860.40    127.89 o 
   2   8   7       15.53       53.47      7.45 o 
   3   8   7     1024.23     1280.70     40.10 o 
   4   8   7       21.50       46.15      7.75 o 
   5   8   7      507.53      541.17     21.59 o 
  -7   9   7       28.05       23.39     17.38 o 
  -6   9   7     1125.05     1160.46     25.39 o 
  -5   9   7       24.13       25.68      5.41 o 
  -4   9   7     1468.57     1474.62     42.97 o 
  -3   9   7       17.29       14.74      4.09 o 
  -2   9   7      605.14      658.55     21.96 o 
  -1   9   7      181.52      163.20      8.51 o 
   0   9   7     2931.27     2892.10     78.58 o 
   1   9   7       14.82       12.68      4.57 o 
   2   9   7     1541.02     1781.99     52.11 o 
   3   9   7       17.44       23.38      6.48 o 
   4   9   7      919.20      957.15     32.43 o 
   5   9   7        3.72       -2.36      6.51 o 
  -7  10   7      584.39      611.94     22.72 o 
  -6  10   7       25.16       29.62      6.35 o 
  -5  10   7     2487.57     2478.98     68.92 o 
  -4  10   7       48.86       52.25      5.91 o 
  -3  10   7     1424.22     1463.51     42.31 o 
  -2  10   7       55.35       47.60      5.05 o 
  -1  10   7      958.98      886.57     27.60 o 
   0  10   7        6.84       13.70      4.61 o 
   1  10   7     1692.39     1601.39     46.50 o 
   2  10   7        9.09       36.88      7.08 o 
   3  10   7     1603.29     1739.12     52.19 o 
   4  10   7       13.82        6.92      6.18 o 
   5  10   7      484.63      492.84     20.99 o 
  -7  11   7        0.00       28.91      7.25 o 
  -6  11   7      683.73      727.18     25.43 o 
  -5  11   7        8.78       25.36      5.97 o 
  -4  11   7     2319.59     2301.47     63.96 o 
  -3  11   7      121.52      128.01      7.69 o 
  -2  11   7     2194.95     2204.18     61.31 o 
  -1  11   7      114.01      113.97      7.38 o 
   0  11   7      323.20      358.36     14.59 o 
   1  11   7        6.22       54.01      5.96 o 
   2  11   7     2671.81     2811.40     78.40 o 
   3  11   7      104.59      133.34     10.70 o 
   4  11   7      879.29      912.32     31.89 o 
  -7  12   7      655.66      691.57     25.14 o 
  -6  12   7      105.42       98.49      8.36 o 
  -5  12   7     1062.44      992.37     31.62 o 
  -4  12   7        1.47        9.83      4.95 o 
  -3  12   7     1334.49     1267.12     38.07 o 
  -2  12   7      611.58      570.29     20.35 o 
  -1  12   7     2471.90     2428.27     67.08 o 
   0  12   7       54.43       75.26      7.01 o 
   1  12   7     1386.20     1359.03     40.46 o 
   2  12   7       73.91       75.53      8.92 o 
   3  12   7     1040.19     1159.69     38.33 o 
   4  12   7        4.54       31.50      7.54 o 
  -6  13   7      419.76      369.82     16.21 o 
  -5  13   7        0.88        5.64      5.12 o 
  -4  13   7     1098.05     1027.44     32.05 o 
  -3  13   7       18.30       17.94      4.82 o 
  -2  13   7      476.12      493.53     18.27 o 
  -1  13   7      189.43      162.72      9.29 o 
   0  13   7      355.23      361.51     15.26 o 
   1  13   7        2.69        1.18      5.08 o 
   2  13   7      298.09      340.29     16.35 o 
   3  13   7       11.75       22.84      7.88 o 
   4  13   7      515.07      568.74     23.36 o 
  -6  14   7       29.44       47.17      8.46 o 
  -5  14   7     1318.40     1334.08     40.60 o 
  -3  14   7     1436.82     1334.41     40.15 o 
  -2  14   7       10.44        6.78      5.10 o 
  -1  14   7     1062.93     1086.14     33.79 o 
   0  14   7        0.29       -3.26      4.31 o 
   1  14   7      393.14      365.42     21.15 o 
   2  14   7       44.46       64.85      8.77 o 
   3  14   7      571.04      584.14     23.83 o 
  -5  15   7        2.37       -4.92      4.92 o 
  -4  15   7      922.21      898.30     29.42 o 
  -3  15   7       14.37       -0.06      5.51 o 
  -1  15   7       20.43       18.48      5.70 o 
   0  15   7      475.70      464.48     17.97 o 
   1  15   7       10.99        6.84     11.68 o 
   3  15   7       11.76       21.30      7.41 o 
  -5  16   7      278.59      251.35     12.67 o 
  -4  16   7       24.55       36.43      6.61 o 
  -2  16   7        0.00        5.58      4.65 o 
  -1  16   7      680.72      731.44     25.18 o 
   0  16   7       48.15       51.66      7.46 o 
   1  16   7      376.39      365.52     11.89 o 
   2  16   7       15.70       30.06      8.37 o 
  -4  17   7      160.79      132.91      9.14 o 
  -3  17   7       76.23       56.75      6.93 o 
  -2  17   7      676.30      647.22     22.88 o 
   0  17   7      666.84      653.35     23.37 o 
   1  17   7       44.45       42.41      9.89 o 
  -3  18   7      593.20      533.45     20.03 o 
  -2  18   7        4.67       11.27      6.58 o 
  -1  18   7      307.73      303.71     14.50 o 
   0  18   7       46.35       52.03      7.94 o 
   1  18   7      285.56      293.52     17.13 o 
  -8   0   8     1718.09     2029.63     60.09 o 
  -6   0   8     1860.06     1961.11     56.21 o 
  -4   0   8        3.78       -3.21      3.21 o 
  -2   0   8      815.99      744.73     23.08 o 
   0   0   8      710.17      736.37     23.07 o 
   2   0   8     2547.92     2933.22     79.15 o 
   4   0   8      489.03      534.77     19.64 o 
  -8   1   8       12.66       33.17      6.11 o 
  -7   1   8      787.67      857.34     37.32 o 
  -6   1   8      244.06      252.04     16.52 o 
  -5   1   8     1408.06     1353.65     33.94 o 
  -4   1   8      817.32      760.67     48.50 o 
  -3   1   8     1053.16      967.53     20.55 o 
  -2   1   8      383.39      354.71      9.15 o 
  -1   1   8     1592.23     1560.48     31.04 o 
   0   1   8        1.79       14.26      2.71 o 
   1   1   8     1689.98     1738.36     34.23 o 
   2   1   8      681.82      761.24     17.45 o 
   3   1   8      322.38      331.14      9.97 o 
   4   1   8        5.64       -4.07      5.10 o 
   5   1   8      898.96     1021.68     33.54 o 
  -8   2   8      476.95      566.97     15.79 o 
  -7   2   8        8.62       14.72      4.40 o 
  -6   2   8      140.20      129.38     22.73 o 
  -5   2   8      100.71       84.45      4.69 o 
  -4   2   8      264.36      267.15     11.51 o 
  -3   2   8        3.47        6.40      2.56 o 
  -2   2   8     2217.50     2206.26     42.36 o 
  -1   2   8       39.04       39.43     11.96 o 
   0   2   8      693.35      718.16     19.97 o 
   1   2   8      175.46      109.66      4.80 o 
   2   2   8     2269.78     2513.04     48.55 o 
   3   2   8        7.14       -4.94      4.94 o 
   4   2   8      683.60      765.49     26.14 o 
   5   2   8       40.25       42.24      8.46 o 
  -8   3   8       29.40       37.73      5.44 o 
  -7   3   8      938.05      997.67     23.12 o 
  -6   3   8       52.54       57.60      4.69 o 
  -5   3   8     3561.11     3589.13     68.00 o 
  -4   3   8     1552.82     1465.95     29.77 o 
  -3   3   8     1808.31     1700.25     33.59 o 
  -2   3   8        2.24       10.39      2.51 o 
  -1   3   8     1570.80     1650.94     32.63 o 
   0   3   8       70.84       67.51     10.36 o 
   1   3   8     2459.28     2537.44    137.32 o 
   2   3   8      339.93      356.41     15.56 o 
   3   3   8      213.96      198.50     11.63 o 
   4   3   8        1.96       -4.90      4.90 o 
   5   3   8      336.12      387.64     17.37 o 
  -8   4   8      711.84      764.77     47.26 o 
  -7   4   8       19.69       22.49      4.52 o 
  -6   4   8     2063.80     2167.63     56.24 o 
  -5   4   8      916.91      915.72     20.47 o 
  -4   4   8     1486.77     1387.85     28.37 o 
  -3   4   8       16.92       15.19      2.80 o 
  -2   4   8     1833.32     1900.28     36.99 o 
  -1   4   8        8.88       29.85      3.21 o 
   0   4   8     3084.11     3208.36     86.25 o 
   1   4   8        8.75       29.71      5.41 o 
   2   4   8     2233.16     2522.32     70.33 o 
   3   4   8      393.73      397.80     17.37 o 
   4   4   8      458.14      478.10     19.19 o 
   5   4   8       10.78        3.95      7.10 o 
  -7   5   8      706.75      742.33     18.40 o 
  -6   5   8       99.94       95.46      5.65 o 
  -5   5   8     1354.48     1354.15     28.27 o 
  -4   5   8      106.74      112.07      5.13 o 
  -3   5   8     1574.88     1591.47     31.66 o 
  -2   5   8       62.24       43.31      5.09 o 
  -1   5   8     1599.00     1657.57     47.26 o 
   0   5   8      149.41      160.10      8.65 o 
   1   5   8     1393.12     1465.84     42.90 o 
   2   5   8     1221.13     1384.21     42.02 o 
   3   5   8     1010.34     1108.92     35.91 o 
   4   5   8        2.96       -5.39      5.39 o 
   5   5   8      532.92      564.46     22.32 o 
  -7   6   8       28.55       25.87      4.89 o 
  -6   6   8     1501.47     1598.69     33.32 o 
  -5   6   8        0.47       -3.54      4.79 o 
  -4   6   8      994.72      923.18     20.14 o 
  -3   6   8      616.04      540.30     18.91 o 
  -2   6   8     1131.87     1152.50     34.67 o 
  -1   6   8       31.21       29.51      5.27 o 
   0   6   8     1942.83     2092.49     58.67 o 
   1   6   8       90.44      102.92      7.61 o 
   2   6   8     1149.40     1435.96     43.67 o 
   3   6   8      188.56      216.86     13.48 o 
   4   6   8     1090.54     1105.98     36.27 o 
  -7   7   8     1100.76     1143.68     25.78 o 
  -6   7   8      107.99      105.01      7.54 o 
  -5   7   8     1087.97     1052.37     23.04 o 
  -4   7   8       30.45       22.22      5.18 o 
  -3   7   8     1472.91     1408.40     41.15 o 
  -2   7   8       47.77       54.48      5.81 o 
  -1   7   8     1699.85     1684.70     48.18 o 
   0   7   8       62.68       71.60      6.93 o 
   1   7   8      164.30      169.10      9.39 o 
   2   7   8      190.40      205.41     12.58 o 
   3   7   8      939.99     1132.13     37.05 o 
   4   7   8        6.28       34.02      7.20 o 
  -7   8   8      106.65       94.92      6.19 o 
  -6   8   8      628.20      667.50     23.66 o 
  -5   8   8       17.07        2.20      4.48 o 
  -4   8   8     1299.74     1202.61     36.45 o 
  -3   8   8       11.84        7.84      4.21 o 
  -2   8   8      354.99      301.84     12.93 o 
  -1   8   8      344.35      318.57     13.06 o 
   0   8   8     2578.33     2681.12     73.91 o 
   1   8   8        6.17        4.67      4.61 o 
   2   8   8     1045.56     1188.76     38.09 o 
   3   8   8       80.14      128.34     11.40 o 
   4   8   8      713.43      844.36     30.27 o 
  -7   9   8      525.48      584.97     22.54 o 
  -6   9   8        0.29        2.56      6.58 o 
  -5   9   8      350.08      343.32     14.78 o 
  -4   9   8       30.91       33.73      5.31 o 
  -3   9   8     2031.80     1898.36     53.91 o 
  -2   9   8        0.84        2.65      4.10 o 
  -1   9   8      350.76      353.78     14.23 o 
   0   9   8        0.08        3.90      4.65 o 
   1   9   8      567.28      496.13     18.56 o 
   2   9   8       98.41       98.83      9.81 o 
   3   9   8     1055.97     1356.01     43.26 o 
   4   9   8       15.11        9.53      7.04 o 
  -7  10   8       53.67       48.67      7.81 o 
  -6  10   8      250.82      267.23     13.36 o 
  -5  10   8       82.11       82.59      7.42 o 
  -4  10   8     2117.94     2014.71     57.41 o 
  -3  10   8        2.47        8.97      4.45 o 
  -2  10   8     1739.63     1599.51     46.82 o 
  -1  10   8       31.97       24.37      4.88 o 
   0  10   8      991.17      912.29     29.48 o 
   1  10   8       29.38       45.98      6.26 o 
   2  10   8      100.82      113.53     10.16 o 
   3  10   8       51.63       56.29      9.35 o 
   4  10   8      720.30      803.45     29.75 o 
  -6  11   8        0.04        5.00      6.01 o 
  -5  11   8     1047.44     1070.38     34.02 o 
  -4  11   8        1.23       -4.61      4.64 o 
  -3  11   8     2909.43     2933.00     80.56 o 
  -2  11   8      139.45      122.73      8.32 o 
  -1  11   8     2732.37     2617.78     72.46 o 
   0  11   8       26.98        3.91      5.71 o 
   1  11   8       70.08       76.47      7.10 o 
   2  11   8       88.22       87.34      9.84 o 
   3  11   8     1021.82     1133.36     38.35 o 
  -6  12   8      518.51      496.92     19.96 o 
  -5  12   8        0.66        2.97      5.30 o 
  -4  12   8     1291.31     1224.19     37.42 o 
  -3  12   8       43.05       32.19      5.86 o 
  -2  12   8      886.41      857.34     28.18 o 
  -1  12   8      234.22      238.67     11.92 o 
   0  12   8     1200.85     1274.04     39.36 o 
   1  12   8        6.00       -4.56      5.05 o 
   2  12   8      538.06      522.32     21.82 o 
   3  12   8       94.66       87.72     11.14 o 
  -5  13   8      770.22      767.37     26.46 o 
  -4  13   8       24.57       24.47      5.76 o 
  -3  13   8     1584.51     1429.27     42.84 o 
  -2  13   8       23.17       10.35      5.38 o 
  -1  13   8      564.98      634.12     22.51 o 
   0  13   8        0.89        8.82      5.32 o 
   1  13   8      526.02      519.62     19.86 o 
   2  13   8        1.49       -3.61      6.98 o 
   3  13   8      669.82      755.97     29.41 o 
  -5  14   8       21.16        5.81      6.21 o 
  -4  14   8      901.00      834.08     28.15 o 
  -3  14   8       10.36       14.63      6.11 o 
  -2  14   8      450.07      423.05     16.80 o 
  -1  14   8      235.18      222.26     11.78 o 
   0  14   8      783.00      771.39     26.55 o 
   1  14   8       18.78       13.40     17.86 o 
   2  14   8      553.37      561.96     23.16 o 
  -4  15   8        0.33        8.09      5.70 o 
  -2  15   8        0.99       12.13      5.72 o 
  -1  15   8      764.04      817.22     27.83 o 
   0  15   8        2.15        1.11      5.68 o 
   1  15   8      728.63      704.87     28.72 o 
  -4  16   8      115.72      113.43      9.14 o 
  -3  16   8        3.66       -5.24      5.24 o 
  -2  16   8      391.65      360.26     15.50 o 
   0  16   8      438.87      343.17     15.40 o 
   1  16   8        3.50        5.99      8.68 o 
  -2  17   8        0.36       16.01      7.15 o 
  -1  17   8      340.38      344.87     15.87 o 
  -7   0   9     1003.38     1055.00     34.79 o 
  -5   0   9     1429.99     1474.92     43.53 o 
  -3   0   9     3898.26     3824.17    101.29 o 
  -1   0   9        2.99       -3.47      3.47 o 
   1   0   9      625.94      586.70     19.78 o 
   3   0   9     3694.65     4161.93    111.71 o 
  -7   1   9        1.48        2.71      4.25 o 
  -6   1   9     1285.83     1322.21     28.61 o 
  -5   1   9       77.21       69.51      4.77 o 
  -4   1   9     2781.32     2725.95     52.50 o 
  -3   1   9       15.28       28.96      7.25 o 
  -2   1   9     1537.11     1539.12     31.12 o 
  -1   1   9        9.21        7.60      4.13 o 
   0   1   9     1378.20     1339.66     27.66 o 
   1   1   9        9.08        6.25      4.69 o 
   2   1   9     1198.72     1329.39     28.19 o 
   3   1   9       54.81       92.75      8.65 o 
  -7   2   9     1038.84     1092.52     25.28 o 
  -6   2   9      260.90      250.01     11.88 o 
  -5   2   9      669.85      700.97     23.90 o 
  -4   2   9       96.22       94.19     12.43 o 
  -3   2   9     2421.32     2322.27     45.04 o 
  -2   2   9       15.10       36.94     12.93 o 
  -1   2   9     1068.76     1065.89     22.55 o 
   0   2   9       60.25       86.62      6.83 o 
   2   2   9      207.31      220.07     12.26 o 
   3   2   9     1709.97     1962.86     57.23 o 
   4   2   9       97.00       80.59      9.50 o 
  -7   3   9      173.23      190.87      8.64 o 
  -6   3   9      867.47      830.73     27.76 o 
  -5   3   9      172.29      156.91     12.61 o 
  -4   3   9     2295.37     2240.19     43.93 o 
  -3   3   9       67.15       78.85      6.56 o 
  -2   3   9     1994.86     2016.58     39.63 o 
  -1   3   9      416.25      360.26     14.20 o 
   0   3   9     1141.19     1236.35     37.28 o 
   1   3   9       66.25       46.93      6.33 o 
   2   3   9      627.93      695.82     24.62 o 
   3   3   9        0.36        6.53      5.93 o 
   4   3   9      329.88      376.77     16.97 o 
  -7   4   9     1308.17     1395.97     30.60 o 
  -6   4   9       63.68       66.31      6.71 o 
  -5   4   9      614.95      606.85     20.91 o 
  -4   4   9       86.83       84.37     12.90 o 
  -3   4   9      926.68      832.64     20.57 o 
  -2   4   9      510.22      466.91     17.58 o 
  -1   4   9      565.32      537.67     18.90 o 
   0   4   9       11.32       14.49      5.06 o 
   1   4   9      943.31      906.44     28.98 o 
   2   4   9        0.16       -5.09      5.09 o 
   3   4   9      370.96      433.22     19.20 o 
   4   4   9       27.44       20.44      6.80 o 
  -7   5   9      148.22      134.90      9.66 o 
  -6   5   9     1095.61     1144.73     27.99 o 
  -5   5   9      282.22      276.29      8.95 o 
  -4   5   9      700.86      704.81     23.87 o 
  -3   5   9      362.04      296.14     12.63 o 
  -2   5   9     1147.39     1096.40     33.71 o 
  -1   5   9       23.34       44.60      5.91 o 
   0   5   9     2094.89     2018.97     57.42 o 
   1   5   9        7.27       -3.80      3.80 o 
   2   5   9      369.04      471.68     19.71 o 
   3   5   9      105.33       98.93     10.59 o 
   4   5   9      104.83      109.79     11.20 o 
  -7   6   9      868.95      927.54     22.26 o 
  -6   6   9       63.34       87.25     17.70 o 
  -5   6   9     1477.14     1456.66     43.74 o 
  -4   6   9        0.34        2.19      4.67 o 
  -3   6   9       57.82       41.44      5.33 o 
  -2   6   9      978.49      850.95     27.59 o 
  -1   6   9     1968.06     1997.13     56.45 o 
   0   6   9      148.91      141.30      9.04 o 
   1   6   9     1495.12     1459.72     43.52 o 
   2   6   9      184.22      191.81     13.03 o 
   3   6   9      270.13      372.32     18.32 o 
  -7   7   9       18.63       15.86      7.01 o 
  -6   7   9      821.07      763.96     26.91 o 
  -5   7   9       85.66       66.62      7.36 o 
  -4   7   9      613.51      576.64     20.84 o 
  -3   7   9      348.26      340.78     14.21 o 
  -2   7   9      646.44      621.75     21.96 o 
  -1   7   9      406.88      390.26     15.50 o 
   0   7   9     1331.76     1323.88     40.18 o 
   1   7   9       19.82       24.96      5.84 o 
   2   7   9      473.66      585.89     23.31 o 
   3   7   9        6.00       34.41      9.07 o 
  -6   8   9       84.30       86.30      8.28 o 
  -5   8   9      953.42      893.11     29.60 o 
  -4   8   9       12.02        7.35      5.23 o 
  -3   8   9      204.46      157.88      9.28 o 
  -2   8   9      181.36      156.02      9.27 o 
  -1   8   9      441.79      429.83     16.79 o 
   0   8   9        0.53        5.97      5.10 o 
   2   8   9      215.98      224.45     14.51 o 
   3   8   9      943.93     1105.80     37.98 o 
  -6   9   9      351.46      343.66     15.86 o 
  -5   9   9        0.77       11.81      6.03 o 
  -4   9   9     1128.11     1101.61     34.46 o 
  -3   9   9       25.72       13.28      5.13 o 
  -2   9   9     1980.02     1859.74     53.79 o 
  -1   9   9        1.81       19.12      5.60 o 
   0   9   9      313.12      309.19     14.28 o 
   1   9   9       13.83       15.88      6.30 o 
   2   9   9     1273.70     1354.98     43.38 o 
   3   9   9        1.99       24.77      9.31 o 
  -6  10   9       19.53       16.42      6.33 o 
  -5  10   9      947.05      905.99     30.07 o 
  -4  10   9       38.96       41.76      6.35 o 
  -3  10   9      525.68      498.38     19.28 o 
  -2  10   9      279.22      262.66     12.78 o 
  -1  10   9     1951.13     1912.26     55.37 o 
   0  10   9       56.28       67.45      7.34 o 
   1  10   9      642.63      635.24     22.92 o 
   2  10   9       16.62       40.64      9.46 o 
  -5  11   9       17.58        7.11      6.06 o 
  -4  11   9      740.39      702.11     24.45 o 
  -3  11   9       65.20       44.69      6.52 o 
  -2  11   9     1118.03     1166.48     36.38 o 
  -1  11   9        6.07       13.32      6.00 o 
   0  11   9      473.32      441.40     18.14 o 
   1  11   9      181.13      130.30      9.60 o 
   2  11   9      115.65      185.44     14.10 o 
  -5  12   9      668.59      588.29     22.02 o 
  -4  12   9       36.76       64.00      7.86 o 
  -3  12   9      500.19      483.10     19.06 o 
  -2  12   9       36.77       38.40      6.75 o 
  -1  12   9      670.82      614.61     22.54 o 
   0  12   9        0.02        1.01      6.03 o 
   1  12   9      134.92      157.43      8.03 o 
   2  12   9       73.81       84.33     10.98 o 
  -4  13   9      375.10      399.24     17.05 o 
  -3  13   9        0.16        2.41      5.71 o 
  -2  13   9     1116.48     1082.77     34.35 o 
  -1  13   9       11.02       14.57      5.70 o 
   0  13   9      348.63      296.70     14.34 o 
   1  13   9       25.17       23.33      5.37 o 
  -4  14   9      247.08      259.71     13.69 o 
  -3  14   9      562.43      543.38     21.21 o 
  -2  14   9      112.44       87.80      8.02 o 
  -1  14   9      364.53      344.37     16.00 o 
   0  14   9       21.70       15.80      6.35 o 
  -2  15   9      344.44      365.00     16.25 o 
  -1  15   9        0.12       -7.59      7.59 o 
  -6   0  10      603.32      665.02     24.06 o 
  -4   0  10      711.59      715.10     24.06 o 
  -2   0  10     1702.88     1568.82     45.32 o 
   0   0  10      511.96      480.81     17.95 o 
  -6   1  10        4.09        0.53      9.48 o 
  -5   1  10      717.20      732.35     17.80 o 
  -4   1  10        9.31        7.01     11.75 o 
  -3   1  10     1307.38     1314.51     45.29 o 
  -2   1  10       49.37       51.72      7.02 o 
  -1   1  10     1283.41     1177.81     24.93 o 
   0   1  10        2.44        5.65      5.16 o 
   1   1  10      922.80     1000.66    129.94 o 
   2   1  10        5.17        7.73      7.01 o 
  -6   2  10     1038.25     1116.05     53.61 o 
  -5   2  10        0.98        4.15      4.11 o 
  -4   2  10     1529.64     1429.77     29.86 o 
  -3   2  10      126.23      111.40     12.64 o 
  -2   2  10     1645.54     1578.79     46.21 o 
  -1   2  10        2.29       21.56      5.61 o 
   0   2  10      669.90      635.13     22.18 o 
   1   2  10        0.09       12.08      5.75 o 
   2   2  10      436.00      530.90     21.31 o 
   3   2  10        3.78       -4.66      7.06 o 
  -6   3  10       55.01       69.12      5.72 o 
  -5   3  10      482.03      464.16     19.84 o 
  -4   3  10       55.58       47.63      4.43 o 
  -3   3  10     1607.34     1590.80     46.42 o 
  -2   3  10       11.54       13.69      5.63 o 
  -1   3  10     1877.33     1786.66     51.35 o 
   0   3  10      193.38      156.46      9.98 o 
   1   3  10      706.65       25.86      6.54 o 
   2   3  10      205.81      242.71     13.61 o 
   3   3  10      507.55      662.45     25.82 o 
  -6   4  10     1064.87     1055.82     24.13 o 
  -5   4  10       99.51       82.74      8.07 o 
  -4   4  10      827.31      796.80     26.73 o 
  -3   4  10       61.13       82.48      7.28 o 
  -2   4  10     1044.21      931.28     29.96 o 
  -1   4  10       35.97       58.71      6.56 o 
   0   4  10      498.64      530.14     19.93 o 
   1   4  10        0.03        5.23      6.17 o 
   2   4  10      598.12      741.13     26.96 o 
  -6   5  10       18.94        3.19      6.02 o 
  -5   5  10     1178.08      992.03     32.35 o 
  -4   5  10       92.95       79.61      7.06 o 
  -3   5  10     1608.89     1485.97     44.41 o 
  -2   5  10       18.58       12.43      5.68 o 
  -1   5  10     1280.24     1342.77     40.57 o 
   0   5  10      121.18       92.44      8.29 o 
   1   5  10     1217.37     1251.50     38.60 o 
   2   5  10       17.61       10.80      7.41 o 
  -6   6  10      484.33      502.71     20.32 o 
  -5   6  10       26.67       43.33      7.79 o 
  -4   6  10     1263.07     1146.17     35.77 o 
  -3   6  10        3.82       11.34      5.57 o 
  -2   6  10      435.87      458.15     18.14 o 
  -1   6  10      187.70      154.20      9.77 o 
   0   6  10      998.82      915.12     30.34 o 
   1   6  10       22.11       28.80      6.91 o 
   2   6  10      457.41      524.35     22.41 o 
  -6   7  10        0.10       -1.18      5.67 o 
  -5   7  10      635.21      604.70     22.52 o 
  -4   7  10      237.90      181.52     10.24 o 
  -3   7  10      566.95      583.11     21.57 o 
  -2   7  10       38.45       32.17      6.12 o 
  -1   7  10      476.89      536.97     20.15 o 
   0   7  10       54.85       37.08      7.66 o 
   1   7  10     1079.10      938.43     30.89 o 
   2   7  10       11.87       -6.36      6.36 o 
  -5   8  10        0.35        5.65      5.66 o 
  -4   8  10      409.08      412.63     16.78 o 
  -3   8  10        3.83       10.00      6.38 o 
  -2   8  10      274.53      279.26     13.34 o 
  -1   8  10        0.05        5.81      6.30 o 
   0   8  10      262.69      226.27     12.55 o 
   1   8  10       14.54       15.85      7.66 o 
   2   8  10      324.32      327.29     17.65 o 
  -5   9  10      430.30      421.27     17.76 o 
  -4   9  10       91.58      101.22      8.40 o 
  -3   9  10      663.71      607.33     22.28 o 
  -2   9  10        7.08       16.41      6.06 o 
  -1   9  10      831.36      767.84     26.70 o 
   0   9  10       46.87       58.12      8.04 o 
   1   9  10      162.03      173.89     10.94 o 
  -4  10  10      624.85      649.41     23.95 o 
  -3  10  10       30.34       24.42      6.82 o 
  -2  10  10      152.71      155.08     10.11 o 
  -1  10  10       80.39       86.76      8.27 o 
   0  10  10      366.28      336.73     15.79 o 
   1  10  10        0.54       40.99     36.17 o 
  -4  11  10       46.85       36.54      7.15 o 
  -3  11  10      298.68      242.93     13.00 o 
  -2  11  10        0.52       17.18      7.15 o 
  -1  11  10      202.66      199.68     11.74 o 
   0  11  10        0.39       31.74      7.28 o 
  -3  12  10       48.36       31.36      7.40 o 
  -2  12  10      381.10      351.88     15.63 o 
  -1  12  10       20.01       -0.35      5.70 o 
  -5   0  11      531.36      516.21     19.85 o 
  -3   0  11     1430.41     1354.87     40.83 o 
  -5   1  11        8.10       13.24      4.21 o 
  -4   1  11      953.60      914.74     20.89 o 
  -3   1  11       20.13       36.04      7.08 o 
  -2   1  11     1242.89     1185.69     36.56 o 
  -1   1  11       62.37       26.97      6.58 o 
  -5   2  11      444.45      410.03     12.22 o 
  -4   2  11       38.67       36.35      6.14 o 
  -3   2  11      928.08      872.86     29.04 o 
  -2   2  11       10.21       15.50      5.51 o 
  -1   2  11      421.16      434.62     17.33 o 
   0   2  11       14.65        6.05      6.26 o 
   1   2  11      341.48      391.64     18.49 o 
  -5   3  11        4.84       -5.04      5.81 o 
  -4   3  11      104.27      110.74      8.16 o 
  -3   3  11       22.97       18.34      5.91 o 
  -2   3  11      184.03      183.28     10.58 o 
  -1   3  11      376.72      387.94     16.21 o 
   0   3  11     1386.13     1313.05     40.38 o 
   1   3  11        0.01       11.83      5.57 o 
  -5   4  11      755.67      661.34     24.10 o 
  -4   4  11       40.17       31.40      6.16 o 
  -3   4  11      266.96      220.00     12.22 o 
  -2   4  11        8.76       10.04      5.49 o 
  -1   4  11      533.37      510.61     19.76 o 
   0   4  11      232.35      198.74     11.67 o 
   1   4  11      572.33      612.75     91.39 o 
  -4   5  11      413.42      370.18     15.94 o 
  -3   5  11        3.40       15.70      6.63 o 
  -2   5  11      279.66      241.22     12.39 o 
  -1   5  11        4.82        7.43      6.78 o 
   0   5  11      397.15      447.71     18.46 o 
   1   5  11       25.07       61.39     18.55 o 
  -4   6  11        3.57       -1.05      6.08 o 
  -3   6  11      904.40      842.28     28.69 o 
  -2   6  11        1.22        0.31      6.05 o 
  -1   6  11      527.67      525.64     20.56 o 
   0   6  11       18.73       21.75      7.59 o 
  -4   7  11      849.40      770.54     27.21 o 
  -3   7  11       77.41       57.74      7.80 o 
  -1   7  11      252.99      268.82     15.07 o 
   0   7  11      385.44      389.06     17.29 o 
  -3   8  11     1106.61     1027.76     33.86 o 
  -2   8  11       55.97       53.10      8.46 o 
  -1   8  11     1472.07     1397.36     43.80 o 
  -2   9  11      980.49      860.71     29.31 o 
                                                 
